# Supplementary material for: Dimethyl 4,5-di­chloro­phthalate
Source: IUCrdata. 2021 Oct 13;6(Pt 10):x211043. doi: 10.1107/S2414314621010439 (PMC9462297; doi:10.1107/S2414314621010439)
Supplement: Supplementary file 1 [file x-06-x211043-sup1.cif]

##############################################################################
#                                                                            #
# This CIF contains the data for a data article accepted for                 #
# publication in IUCrData. It conforms to the requirements of                #
# Notes for Authors for IUCrData, and has been                               #
# peer reviewed under the auspices of IUCrData.                              #
#                                                                            #
# Full details of the Crystallographic Information File format               #
# are given in the paper "The Crystallographic Information File (CIF):       #
# a New Standard Archive File for Crystallography" by S. R. Hall, F. H.      #
# Allen and I. D. Brown [Acta Cryst. (1991), A47, 655-685].                  #
#                                                                            #
# The current version of the core CIF dictionary is obtainable from          #
# ftp://ftp.iucr.org/pub/cif_core.dic.                                       #
#                                                                            #
# Software is freely available for graphical display of the structure(s)     #
# in this CIF. For information consult the CIF software page                 #
# http://www.iucr.org/resources/cif/software.                                #
#                                                                            #
# This file may be used for bona fide research purposes within the           #
# scientific community so long as proper attribution is given to the data    # 
# article from which it was obtained.                                        #
#                                                                            #
##############################################################################
data_I
_database_code_depnum_ccdc_archive 'CCDC 720360'
_audit_creation_method
;
Olex2 1.3
(compiled 2020.11.12 svn.r5f609507 for OlexSys, GUI svn.r6272)
;
_journal_date_recd_electronic     2021-08-03
_journal_date_accepted     2021-10-07
_journal_name_full     'IUCrData'
_journal_year     2021
_journal_volume     6
_journal_issue     10
_journal_page_first     0
_journal_page_last     0
_journal_paper_category     HO
_journal_paper_doi     10.1107/S2414314621010439
_journal_coeditor_code     BV4041
_publ_contact_author_name     'Daniel J. O'Leary'
_publ_contact_author_address
;
Department of Chemistry
Pomona College
645 N. College Ave.
Claremont, CA 91711
USA
;
_publ_contact_author_email     'Daniel_OLeary@pomona.edu'
_publ_contact_author_phone     '(909)621-8444'
_publ_section_title
;
Dimethyl 4,5-dichlorophthalate
;
_publ_section_title_footnote     .
loop_
    _publ_author_name
    _publ_author_address
    'Daniel D. Hickstein'
;
Department of Chemistry
Pomona College
645 N. College Ave.
Claremont, CA 91711
USA
;
    'Eric W. Reinheimer'
;
Department of Chemistry and Biochemistry
W.M. Keck Foundation Center for Molecular Structure
California State University San Marcos
333. S. Twin Oaks Valley Road
San Marcos, CA 92096
USA
;
    'Adam R. Johnson'
;
Department of Chemistry
Harvey Mudd College
301 Platt Blvd.
Claremont, CA 91711
USA
;
    'Daniel J. O'Leary'
;
Department of Chemistry
Pomona College
645 N. College Ave.
Claremont, CA 91711
USA
;
_publ_section_synopsis
;
The solid-state structure of dimethyl 4,5-dichlorophthalate is presented. One of
the carbonyl-containing ester groups is nearly co-planar with the aromatic
ring while the second deviates considerably from the least-squares plane of
its chlorine-derivatized aromatic ring. Solid-state integrity is maintained by
both electrostatic interactions and C---H<b>...</b>O hydrogen bonds.
;
_chemical_name_systematic
;
Dimethyl 4,5-dichlorophthalate
;
_chemical_name_common     ?
_chemical_formula_moiety     'C10 H8 Cl2 O4'
_chemical_formula_sum     'C10 H8 Cl2 O4'
_chemical_formula_iupac     'C10 H8 Cl2 O4'
_chemical_formula_weight     263.06
_chemical_melting_point     ?
_space_group_crystal_system     triclinic
_space_group_name_H-M_alt     'P -1'
_space_group_name_Hall     '-P 1'
loop_
    _space_group_symop_operation_xyz
    'x, y, z'
    '-x, -y, -z'
_cell_length_a     7.0204(6)
_cell_length_b     7.7661(6)
_cell_length_c     10.5392(8)
_cell_angle_alpha     97.7330(10)
_cell_angle_beta     109.2930(10)
_cell_angle_gamma     90.2170(10)
_cell_volume     536.69(7)
_cell_formula_units_Z     2
_cell_measurement_reflns_used     548
_cell_measurement_theta_min     2.37
_cell_measurement_theta_max     27.69
_cell_measurement_temperature     173.15
_exptl_crystal_description     irregular
_exptl_crystal_colour     colorless
_exptl_crystal_size_max     0.35
_exptl_crystal_size_mid     0.29
_exptl_crystal_size_min     0.28
_exptl_crystal_density_diffrn     1.628
_exptl_crystal_density_meas     ?
_exptl_crystal_density_method     ?
_exptl_crystal_F_000     268
_exptl_absorpt_coefficient_mu     0.598
_exptl_absorpt_correction_type     multi-scan
_exptl_absorpt_process_details
;
(SADABS; Krause <i>et al.</i>,  2015)
;
_exptl_absorpt_correction_T_min     0.838
_exptl_absorpt_correction_T_max     0.927
_diffrn_ambient_temperature     173.15
_diffrn_source     'Fine-focus sealed tube'
_diffrn_source_power     1.5
_diffrn_source_voltage     50.0
_diffrn_source_current     30.0
_diffrn_radiation_type     MoK\a
_diffrn_radiation_wavelength     0.71073
_diffrn_radiation_monochromator     'graphite'
_diffrn_measurement_device_type     'Bruker APEX CCD area detector'
_diffrn_measurement_method     'phi and omega scans'
_diffrn_detector_area_resol_mean     ?
_diffrn_reflns_number     5934
_diffrn_reflns_av_R_equivalents     0.0308
_diffrn_reflns_av_unetI/netI     0.0241
_diffrn_reflns_theta_min     2.069
_diffrn_reflns_theta_max     28.331
_diffrn_reflns_theta_full     25.242
_diffrn_measured_fraction_theta_max     0.967
_diffrn_measured_fraction_theta_full     0.999
_diffrn_reflns_limit_h_min     -9
_diffrn_reflns_limit_h_max     9
_diffrn_reflns_limit_k_min     -10
_diffrn_reflns_limit_k_max     10
_diffrn_reflns_limit_l_min     -14
_diffrn_reflns_limit_l_max     14
_refine_special_details
;
All non-hydrogen atoms were refined anisotropically. H
atoms bound to C atoms were constrained to ride on the atoms onto which they
are bonded, where C---H = 0.95 (aromatic) or 0.98 \%A (methyl) with
<i>U</i>~iso~(H) = 1.2<i>U</i>~eq~(C).
;
_reflns_number_total     2582
_reflns_number_gt     2417
_reflns_threshold_expression     'I > 2\s(I)'
_refine_ls_structure_factor_coef     Fsqd
_refine_ls_matrix_type     full
_refine_ls_R_factor_all     0.0274
_refine_ls_R_factor_gt     0.0256
_refine_ls_wR_factor_gt     0.0716
_refine_ls_wR_factor_ref     0.0731
_refine_ls_goodness_of_fit_ref     1.042
_refine_ls_restrained_S_all     1.042
_refine_ls_number_reflns     2582
_refine_ls_number_parameters     147
_refine_ls_number_restraints     0
_refine_ls_hydrogen_treatment     constr
_refine_ls_weighting_scheme     calc
_refine_ls_weighting_details
              'w=1/[\s^2^(Fo^2^)+(0.0368P)^2^+0.1955P] where P=(Fo^2^+2Fc^2^)/3'
_atom_sites_solution_hydrogens     geom
_atom_sites_solution_primary     dual
_atom_sites_solution_secondary     ?
_refine_ls_shift/su_max     0.001
_refine_ls_shift/su_mean     0.000
_refine_diff_density_max     0.449
_refine_diff_density_min     -0.210
_refine_ls_extinction_method     none
_refine_ls_extinction_coef     .
loop_
    _atom_type_symbol
    _atom_type_description
    _atom_type_scat_dispersion_real
    _atom_type_scat_dispersion_imag
    _atom_type_scat_source
    'C' 'C' 0.0033 0.0016
                         'International Tables Vol C Tables 4.2.6.8 and 6.1.1.4'
    'H' 'H' 0.0000 0.0000
                         'International Tables Vol C Tables 4.2.6.8 and 6.1.1.4'
    'Cl' 'Cl' 0.1484 0.1585
                         'International Tables Vol C Tables 4.2.6.8 and 6.1.1.4'
    'O' 'O' 0.0106 0.0060
                         'International Tables Vol C Tables 4.2.6.8 and 6.1.1.4'
_computing_data_collection
;
APEX2 (Bruker, 2016)
;
_computing_cell_refinement
;
SAINT (Bruker, 2016)
;
_computing_data_reduction
;
SAINT (Bruker, 2016)
;
_computing_structure_solution
;
<i>SHELXT2014/5</i> (Sheldrick, 2015a)
;
_computing_structure_refinement
;
<i>SHELXL2014/7</i> (Sheldrick, 2015b)
;
_computing_molecular_graphics
;
<i>OLEX2</i> (Dolomanov <i>et al.</i>,  2009)
;
_computing_publication_material
;
<i>OLEX2</i> (Dolomanov <i>et al.</i>,  2009)
;
loop_
    _atom_site_type_symbol
    _atom_site_label
    _atom_site_fract_x
    _atom_site_fract_y
    _atom_site_fract_z
    _atom_site_U_iso_or_equiv
    _atom_site_adp_type
    _atom_site_calc_flag
    _atom_site_occupancy
    _atom_site_disorder_assembly
    _atom_site_disorder_group
    Cl Cl1 0.81953(5) 0.48342(4) 0.83259(3) 0.02349(9) Uani d 1 . .
    Cl Cl2 0.74478(5) 0.08068(4) 0.71750(3) 0.02487(9) Uani d 1 . .
    O O1 0.76916(17) 0.76700(12) 0.40055(10) 0.0310(2) Uani d 1 . .
    O O2 0.69277(14) 0.55617(11) 0.22210(9) 0.02121(18) Uani d 1 . .
    O O3 0.50933(14) 0.17388(12) 0.16137(9) 0.02470(19) Uani d 1 . .
    O O4 0.84744(13) 0.20884(11) 0.21752(8) 0.02113(18) Uani d 1 . .
    C C1 0.73795(16) 0.47447(14) 0.43804(11) 0.0158(2) Uani d 1 . .
    C C2 0.77075(17) 0.53010(15) 0.57530(12) 0.0170(2) Uani d 1 . .
    H H2 0.7904 0.6508 0.6094 0.020 Uiso calc 1 . .
    C C3 0.77483(17) 0.41014(15) 0.66231(11) 0.0172(2) Uani d 1 . .
    C C4 0.74445(17) 0.23318(15) 0.61230(12) 0.0181(2) Uani d 1 . .
    C C5 0.71216(18) 0.17662(15) 0.47593(12) 0.0185(2) Uani d 1 . .
    H H5 0.6921 0.0558 0.4423 0.022 Uiso calc 1 . .
    C C6 0.70903(17) 0.29623(14) 0.38820(11) 0.0159(2) Uani d 1 . .
    C C7 0.73570(17) 0.61539(15) 0.35369(12) 0.0179(2) Uani d 1 . .
    C C8 0.6829(2) 0.68909(17) 0.13612(13) 0.0247(3) Uani d 1 . .
    H H8A 0.6390 0.6352 0.0408 0.037 Uiso calc 1 . .
    H H8B 0.8168 0.7473 0.1603 0.037 Uiso calc 1 . .
    H H8C 0.5863 0.7746 0.1491 0.037 Uiso calc 1 . .
    C C9 0.67274(18) 0.22206(14) 0.24202(12) 0.0175(2) Uani d 1 . .
    C C10 0.8297(2) 0.14662(17) 0.07783(12) 0.0249(3) Uani d 1 . .
    H H10A 0.7640 0.2330 0.0200 0.037 Uiso calc 1 . .
    H H10B 0.7485 0.0365 0.0474 0.037 Uiso calc 1 . .
    H H10C 0.9646 0.1283 0.0717 0.037 Uiso calc 1 . .
loop_
    _atom_site_aniso_label
    _atom_site_aniso_U_11
    _atom_site_aniso_U_22
    _atom_site_aniso_U_33
    _atom_site_aniso_U_12
    _atom_site_aniso_U_13
    _atom_site_aniso_U_23
    Cl1 0.02835(16) 0.02741(16) 0.01490(15) -0.00009(11) 0.00920(12)
                                                                    -0.00131(11)
    Cl2 0.03392(18) 0.02289(16) 0.01804(15) -0.00098(12) 0.00730(12) 0.00740(11)
    O1 0.0505(6) 0.0152(4) 0.0266(5) 0.0004(4) 0.0124(4) 0.0022(3)
    O2 0.0281(4) 0.0181(4) 0.0175(4) -0.0002(3) 0.0066(3) 0.0052(3)
    O3 0.0253(5) 0.0269(4) 0.0174(4) -0.0058(3) 0.0021(3) 0.0010(3)
    O4 0.0235(4) 0.0248(4) 0.0136(4) 0.0029(3) 0.0056(3) -0.0005(3)
    C1 0.0142(5) 0.0158(5) 0.0169(5) 0.0010(4) 0.0045(4) 0.0026(4)
    C2 0.0152(5) 0.0161(5) 0.0188(5) 0.0008(4) 0.0056(4) -0.0004(4)
    C3 0.0156(5) 0.0217(5) 0.0139(5) 0.0011(4) 0.0052(4) 0.0000(4)
    C4 0.0183(5) 0.0196(5) 0.0164(5) 0.0003(4) 0.0049(4) 0.0050(4)
    C5 0.0216(5) 0.0155(5) 0.0171(5) -0.0003(4) 0.0048(4) 0.0019(4)
    C6 0.0155(5) 0.0165(5) 0.0143(5) 0.0002(4) 0.0034(4) 0.0011(4)
    C7 0.0168(5) 0.0167(5) 0.0204(5) 0.0019(4) 0.0059(4) 0.0036(4)
    C8 0.0292(6) 0.0237(6) 0.0243(6) 0.0038(5) 0.0098(5) 0.0115(5)
    C9 0.0242(6) 0.0125(5) 0.0150(5) 0.0009(4) 0.0049(4) 0.0030(4)
    C10 0.0342(7) 0.0261(6) 0.0147(5) 0.0029(5) 0.0097(5) -0.0001(4)
_geom_special_details
;
 All esds (except the esd in the dihedral angle between two l.s. planes)
 are estimated using the full covariance matrix.  The cell esds are taken
 into account individually in the estimation of esds in distances, angles
 and torsion angles; correlations between esds in cell parameters are only
 used when they are defined by crystal symmetry.  An approximate (isotropic)
 treatment of cell esds is used for estimating esds involving l.s. planes.
;
loop_
    _geom_bond_atom_site_label_1
    _geom_bond_atom_site_label_2
    _geom_bond_site_symmetry_2
    _geom_bond_distance
    _geom_bond_publ_flag
    Cl1 C3 . 1.7305(12) ?
    Cl2 C4 . 1.7272(12) ?
    O1 C7 . 1.2042(15) ?
    O2 C7 . 1.3330(15) ?
    O2 C8 . 1.4500(14) ?
    O3 C9 . 1.2022(15) ?
    O4 C9 . 1.3359(15) ?
    O4 C10 . 1.4503(14) ?
    C1 C2 . 1.3940(16) ?
    C1 C6 . 1.4018(15) ?
    C1 C7 . 1.4969(15) ?
    C2 H2 . 0.9500 ?
    C2 C3 . 1.3865(16) ?
    C3 C4 . 1.3931(16) ?
    C4 C5 . 1.3871(16) ?
    C5 H5 . 0.9500 ?
    C5 C6 . 1.3915(15) ?
    C6 C9 . 1.5069(16) ?
    C8 H8A . 0.9800 ?
    C8 H8B . 0.9800 ?
    C8 H8C . 0.9800 ?
    C10 H10A . 0.9800 ?
    C10 H10B . 0.9800 ?
    C10 H10C . 0.9800 ?
loop_
    _geom_angle_atom_site_label_1
    _geom_angle_atom_site_label_2
    _geom_angle_atom_site_label_3
    _geom_angle_site_symmetry_1
    _geom_angle_site_symmetry_3
    _geom_angle
    _geom_angle_publ_flag
    C7 O2 C8 . . 115.05(9) ?
    C9 O4 C10 . . 115.31(10) ?
    C2 C1 C6 . . 119.63(10) ?
    C2 C1 C7 . . 115.67(10) ?
    C6 C1 C7 . . 124.70(10) ?
    C1 C2 H2 . . 119.8 ?
    C3 C2 C1 . . 120.33(10) ?
    C3 C2 H2 . . 119.8 ?
    C2 C3 Cl1 . . 119.14(9) ?
    C2 C3 C4 . . 119.92(10) ?
    C4 C3 Cl1 . . 120.94(9) ?
    C3 C4 Cl2 . . 121.06(9) ?
    C5 C4 Cl2 . . 118.80(9) ?
    C5 C4 C3 . . 120.14(10) ?
    C4 C5 H5 . . 119.9 ?
    C4 C5 C6 . . 120.23(10) ?
    C6 C5 H5 . . 119.9 ?
    C1 C6 C9 . . 124.00(10) ?
    C5 C6 C1 . . 119.74(10) ?
    C5 C6 C9 . . 116.26(10) ?
    O1 C7 O2 . . 123.60(11) ?
    O1 C7 C1 . . 123.11(11) ?
    O2 C7 C1 . . 113.29(9) ?
    O2 C8 H8A . . 109.5 ?
    O2 C8 H8B . . 109.5 ?
    O2 C8 H8C . . 109.5 ?
    H8A C8 H8B . . 109.5 ?
    H8A C8 H8C . . 109.5 ?
    H8B C8 H8C . . 109.5 ?
    O3 C9 O4 . . 125.21(11) ?
    O3 C9 C6 . . 124.09(11) ?
    O4 C9 C6 . . 110.60(10) ?
    O4 C10 H10A . . 109.5 ?
    O4 C10 H10B . . 109.5 ?
    O4 C10 H10C . . 109.5 ?
    H10A C10 H10B . . 109.5 ?
    H10A C10 H10C . . 109.5 ?
    H10B C10 H10C . . 109.5 ?
loop_
    _geom_torsion_atom_site_label_1
    _geom_torsion_atom_site_label_2
    _geom_torsion_atom_site_label_3
    _geom_torsion_atom_site_label_4
    _geom_torsion_site_symmetry_1
    _geom_torsion_site_symmetry_2
    _geom_torsion_site_symmetry_3
    _geom_torsion_site_symmetry_4
    _geom_torsion
    _geom_torsion_publ_flag
    Cl1 C3 C4 Cl2 . . . . 1.42(14) ?
    Cl1 C3 C4 C5 . . . . -178.93(9) ?
    Cl2 C4 C5 C6 . . . . 179.38(9) ?
    C1 C2 C3 Cl1 . . . . 179.08(9) ?
    C1 C2 C3 C4 . . . . -0.50(17) ?
    C1 C6 C9 O3 . . . . -101.05(14) ?
    C1 C6 C9 O4 . . . . 82.36(13) ?
    C2 C1 C6 C5 . . . . 0.37(17) ?
    C2 C1 C6 C9 . . . . -179.92(10) ?
    C2 C1 C7 O1 . . . . 3.39(17) ?
    C2 C1 C7 O2 . . . . -176.51(10) ?
    C2 C3 C4 Cl2 . . . . -179.00(8) ?
    C2 C3 C4 C5 . . . . 0.65(17) ?
    C3 C4 C5 C6 . . . . -0.28(18) ?
    C4 C5 C6 C1 . . . . -0.23(17) ?
    C4 C5 C6 C9 . . . . -179.96(10) ?
    C5 C6 C9 O3 . . . . 78.67(15) ?
    C5 C6 C9 O4 . . . . -97.92(12) ?
    C6 C1 C2 C3 . . . . 0.00(17) ?
    C6 C1 C7 O1 . . . . -176.90(12) ?
    C6 C1 C7 O2 . . . . 3.20(16) ?
    C7 C1 C2 C3 . . . . 179.72(10) ?
    C7 C1 C6 C5 . . . . -179.33(10) ?
    C7 C1 C6 C9 . . . . 0.38(18) ?
    C8 O2 C7 O1 . . . . -1.71(17) ?
    C8 O2 C7 C1 . . . . 178.18(9) ?
    C10 O4 C9 O3 . . . . 6.33(17) ?
    C10 O4 C9 C6 . . . . -177.12(9) ?
loop_
    _geom_hbond_atom_site_label_D
    _geom_hbond_atom_site_label_H
    _geom_hbond_atom_site_label_A
    _geom_hbond_site_symmetry_A
    _geom_hbond_distance_DH
    _geom_hbond_distance_HA
    _geom_hbond_distance_DA
    _geom_hbond_angle_DHA
    C5 H5 O1 1_545 0.95 2.33 3.2327(15) 159.1
    C10 H10B O3 2_655 0.98 2.68 3.5380(16) 146.8
_shelx_space_group_comment
;
The symmetry employed for this shelxl refinement is uniquely defined
by the following loop, which should always be used as a source of
symmetry information in preference to the above space-group names.
They are only intended as comments.
;
_shelx_estimated_absorpt_T_min     ?
_shelx_estimated_absorpt_T_max     ?
_shelx_hkl_file
;
   0   0  -1  478.80    3.25
   0   0  -1  497.84    3.87
   0   0   1  445.19    3.11
   0   0  -2 1772.33    8.80
   0   0  -2 1674.10    8.84
   0   0   2 1651.11    9.33
   0   0   2 1615.44    8.31
   0   0  -3  486.50    2.29
   0   0  -3  464.50    2.15
   0   0   3  466.34    2.15
   0   0   3  452.34    2.23
   0   0  -4  195.24    1.56
   0   0  -4  201.96    1.45
   0   0   4  185.56    1.21
   0   0   4  176.23    1.51
   0   0  -5  484.72    2.78
   0   0  -5  445.38    2.46
   0   0   5  437.07    2.13
   0   0   5  428.00    2.66
   0   0  -6    1.35    0.25
   0   0  -6    1.15    0.23
   0   0   6    0.78    0.14
   0   0   6    1.06    0.20
   0   0  -7   88.73    1.41
   0   0  -7   90.75    1.31
   0   0   7   83.96    1.00
   0   0   7   77.84    1.35
   0   0  -8    9.68    0.59
   0   0  -8    9.01    0.53
   0   0   8    7.68    0.51
   0   0  -9  258.06    2.78
   0   0  -9  251.86    2.50
   0   0   9  240.76    2.76
   0   0 -10    6.45    0.63
   0   0  10    7.61    0.57
   0   0 -11   16.50    0.94
   0   0  11   13.10    0.76
   0   0 -12   16.89    1.00
   0   0  12   15.99    0.90
   0   0 -13   32.36    1.41
   0   0  13   29.04    1.25
   0  -1  13    7.90    0.72
   0   1 -13   11.58    0.98
   0  -1  12  230.22    3.25
   0   1 -12  261.43    3.34
   0  -1  11   -0.10    0.25
   0   1 -11    0.04    0.41
   0   1 -11    0.06    0.39
   0  -1  10  117.28    2.07
   0   1 -10  126.84    2.07
   0   1 -10  125.98    1.99
   0  -1   9   38.50    1.13
   0   1  -9   43.82    1.17
   0   1  -9   42.06    1.11
   0  -1   8   24.73    0.84
   0   1  -8   27.57    0.88
   0   1  -8   27.22    0.86
   0  -1   7   72.82    1.33
   0   1  -7   76.57    1.29
   0   1  -7   75.03    1.27
   0  -1   6   74.44    0.72
   0  -1   6   69.39    1.19
   0   1  -6   78.15    1.21
   0   1  -6   71.92    1.15
   0  -1   5  227.70    1.29
   0  -1   5  205.64    1.84
   0   1  -5  236.85    1.88
   0   1  -5  216.22    1.80
   0  -1   4  124.28    0.88
   0  -1   4  111.04    1.21
   0   1  -4  131.08    1.25
   0   1  -4  115.48    1.19
   0  -1   3  281.17    2.19
   0  -1   3  273.29    1.72
   0   1  -3  301.69    1.72
   0   1  -3  266.00    1.66
   0  -1   2  573.02    2.44
   0   1  -2  597.05    2.52
   0   1  -2  583.80    2.52
   0  -1   1    1.13    0.08
   0   1  -1    1.13    0.10
   0  -1   0  723.88    5.24
   0   1   0  709.29    4.56
   0   1   0  711.93    4.83
   0  -1  -1  174.28    1.08
   0  -1  -1  173.48    1.11
   0   1   1  175.76    1.29
   0   1   1  167.65    1.08
   0   1   1  174.86    1.29
   0  -1  -2  660.68    2.70
   0  -1  -2  638.21    3.36
   0   1   2  563.07    2.42
   0   1   2  585.50    2.54
   0  -1  -3  732.01    3.07
   0  -1  -3  671.47    2.74
   0   1   3  651.08    2.72
   0   1   3  634.17    2.74
   0  -1  -4 1303.22    6.24
   0  -1  -4 1244.30    5.53
   0   1   4 1156.16    5.42
   0   1   4 1123.74    4.28
   0  -1  -5 1664.93    8.13
   0  -1  -5 1653.51    7.57
   0   1   5 1520.12    4.91
   0   1   5 1457.92    5.18
   0  -1  -6  371.67    2.76
   0  -1  -6  352.37    2.25
   0   1   6  341.46    2.25
   0   1   6  325.68    2.56
   0  -1  -7    0.14    0.23
   0  -1  -7    0.47    0.23
   0   1   7    0.51    0.16
   0   1   7    0.29    0.16
   0  -1  -8  266.37    2.72
   0  -1  -8  272.43    2.31
   0   1   8  243.16    2.58
   0  -1  -9   46.13    1.25
   0   1   9   40.87    1.15
   0  -1 -10   71.06    1.66
   0   1  10   65.56    1.56
   0  -1 -11   31.19    1.21
   0   1  11   28.61    1.11
   0  -1 -12   34.04    1.35
   0   1  12   32.32    1.25
   0  -2  12    0.80    0.35
   0   2 -12    0.27    0.49
   0   2 -12    0.27    0.49
   0  -2  11    1.11    0.37
   0   2 -11    0.53    0.45
   0   2 -11    0.92    0.45
   0  -2  10    0.29    0.20
   0   2 -10    0.59    0.37
   0   2 -10    0.25    0.37
   0  -2   9   16.93    0.76
   0   2  -9   19.89    0.82
   0   2  -9   20.28    0.86
   0  -2   8 1108.17    5.65
   0   2  -8 1258.91    5.67
   0   2  -8 1124.72    5.46
   0  -2   7  532.90    3.62
   0   2  -7  592.85    3.58
   0   2  -7  517.14    3.46
   0  -2   6  541.19    3.38
   0   2  -6  597.29    3.34
   0   2  -6  568.23    3.40
   0  -2   5  433.90    2.76
   0   2  -5  465.70    2.70
   0   2  -5  449.82    2.80
   0  -2   4    0.04    0.10
   0   2  -4    0.39    0.16
   0   2  -4    0.88    0.20
   0  -2   3    2.35    0.18
   0   2  -3    2.80    0.23
   0   2  -3    3.17    0.25
   0  -2   2  335.28    1.80
   0   2  -2  335.67    1.90
   0  -2   1  574.74    2.46
   0   2  -1  568.02    2.44
   0   2  -1  609.78    2.64
   0  -2   0    1.13    0.10
   0   2   0    0.59    0.10
   0   2   0    0.53    0.12
   0  -2  -1  149.84    1.02
   0  -2  -1  158.36    1.25
   0   2   1  148.56    1.21
   0   2   1  167.02    1.06
   0  -2  -2 1579.23    7.37
   0  -2  -2 1673.22    8.88
   0  -2  -2 1709.61    8.13
   0   2   2 1455.59    7.39
   0  -2  -3  172.65    1.56
   0  -2  -3  172.58    1.13
   0   2   3  158.97    1.43
   0   2   3  167.63    1.37
   0  -2  -4  297.95    2.25
   0  -2  -4  316.06    1.72
   0   2   4  293.79    2.09
   0   2   4  276.15    1.99
   0  -2  -5   15.17    0.59
   0  -2  -5   18.26    0.47
   0   2   5   14.92    0.51
   0   2   5   16.31    0.53
   0  -2  -6    2.56    0.35
   0  -2  -6    2.39    0.29
   0   2   6    4.69    0.35
   0   2   6    2.25    0.27
   0  -2  -7   16.17    0.72
   0   2   7   15.74    0.59
   0   2   7   18.11    0.68
   0  -2  -8    0.59    0.31
   0   2   8    0.12    0.18
   0   2   8    0.33    0.23
   0  -2  -9  111.14    1.99
   0   2   9  105.51    1.84
   0  -2 -10   84.68    1.86
   0   2  10   77.41    1.70
   0  -2 -11  321.67    3.75
   0   2  11  287.37    3.46
   0  -2 -12  122.09    2.50
   0  -3  12  171.29    2.87
   0   3 -12  185.23    2.78
   0   3 -12  182.61    2.89
   0  -3  11   15.56    0.86
   0   3 -11   16.11    0.88
   0   3 -11   16.82    0.96
   0  -3  10   76.06    1.70
   0   3 -10   77.98    1.64
   0   3 -10   81.03    1.76
   0  -3   9    2.95    0.37
   0   3  -9    3.95    0.49
   0   3  -9    3.60    0.51
   0  -3   8  138.75    2.03
   0   3  -8  149.25    1.96
   0   3  -8  149.50    2.11
   0  -3   7   44.33    1.06
   0   3  -7   48.86    1.06
   0   3  -7   45.91    1.13
   0  -3   6    2.37    0.29
   0   3  -6    2.56    0.31
   0   3  -6    3.42    0.39
   0  -3   5  332.77    2.50
   0   3  -5  338.50    1.90
   0   3  -5  351.76    2.46
   0   3  -5  332.95    2.60
   0  -3   4  251.10    1.99
   0   3  -4  258.24    1.41
   0   3  -4  246.10    2.09
   0  -3   3 5424.57   21.25
   0   3  -3 5699.95   20.57
   0   3  -3 5410.74   22.35
   0  -3   2   23.95    0.51
   0   3  -2   22.92    0.45
   0   3  -2   23.72    0.57
   0  -3   1 1732.09    7.63
   0   3  -1 1667.35    7.23
   0   3  -1 1610.67    7.82
   0  -3   0 2217.17    9.82
   0  -3   0 2202.09   10.56
   0   3   0 2146.64   10.99
   0   3   0 2302.95   10.40
   0  -3  -1  975.76    4.11
   0  -3  -1  922.56    3.73
   0   3   1  876.98    3.62
   0   3   1  934.07    3.42
   0  -3  -2  117.26    1.11
   0  -3  -2  123.01    1.37
   0   3   2  124.65    0.98
   0   3   2  112.92    1.31
   0   3   2  124.79    0.98
   0  -3  -3   18.52    0.49
   0  -3  -3   21.76    0.63
   0  -3  -3   21.18    0.41
   0   3   3   18.42    0.57
   0  -3  -4   45.09    0.96
   0  -3  -4   45.60    0.63
   0   3   4   38.99    0.86
   0   3   4   41.69    0.80
   0  -3  -5   93.93    1.47
   0  -3  -5   97.57    1.00
   0   3   5   84.22    1.33
   0   3   5   86.87    1.27
   0  -3  -6   40.03    1.06
   0   3   6   36.70    0.94
   0   3   6   36.39    0.90
   0  -3  -7    3.70    0.45
   0   3   7    2.89    0.35
   0   3   7    2.95    0.35
   0  -3  -8   87.25    1.74
   0   3   8   72.89    1.41
   0   3   8   78.66    1.51
   0  -3  -9   83.47    1.80
   0   3   9   77.55    1.51
   0   3   9   79.70    1.64
   0  -3 -10   -0.59    0.37
   0   3  10    0.16    0.31
   0  -3 -11    4.18    0.70
   0   3  11    4.28    0.55
   0  -3 -12   47.89    1.68
   0   3  12   46.40    1.49
   0  -4  12    3.09    0.53
   0   4 -12    3.09    0.70
   0  -4  11   37.52    1.29
   0   4 -11   40.73    1.31
   0   4 -11   41.80    1.43
   0  -4  10   12.38    0.74
   0   4 -10   12.57    0.82
   0   4 -10   11.40    0.82
   0  -4   9   15.04    0.74
   0   4  -9   16.66    0.82
   0   4  -9   14.37    0.84
   0  -4   8   61.42    1.39
   0   4  -8   62.47    1.35
   0   4  -8   64.33    1.47
   0  -4   7   17.56    0.72
   0   4  -7   17.62    0.80
   0  -4   6  344.94    2.85
   0   4  -6  343.98    2.99
   0  -4   5  160.61    1.80
   0   4  -5  142.27    1.82
   0  -4   4  133.45    1.51
   0   4  -4  137.71    1.15
   0   4  -4  134.10    1.66
   0  -4   3  115.36    1.31
   0   4  -3  113.53    1.13
   0   4  -3  113.80    1.45
   0  -4   2   72.91    0.96
   0   4  -2   72.91    0.96
   0   4  -2   71.00    1.08
   0  -4   1  295.12    1.86
   0   4  -1  284.50    2.03
   0   4  -1  297.52    2.07
   0  -4   0  401.05    2.15
   0  -4   0  422.80    2.66
   0   4   0  377.47    2.48
   0   4   0  405.81    2.29
   0  -4  -1   38.32    0.65
   0  -4  -1   36.64    0.82
   0   4   1   34.43    0.78
   0   4   1   37.54    0.65
   0  -4  -2   36.47    0.68
   0  -4  -2   38.34    0.88
   0   4   2   35.39    0.84
   0   4   2   39.89    0.65
   0  -4  -3  645.35    3.13
   0  -4  -3  669.38    3.83
   0  -4  -3  703.35    2.89
   0   4   3  621.32    3.66
   0  -4  -4   10.23    0.55
   0   4   4    9.39    0.49
   0   4   4   10.64    0.45
   0  -4  -5 1193.74    5.73
   0   4   5 1118.52    5.38
   0   4   5 1155.45    4.87
   0  -4  -6  288.23    2.95
   0   4   6  261.76    2.68
   0   4   6  278.14    2.52
   0  -4  -7   38.62    1.19
   0   4   7   33.77    1.02
   0   4   7   38.17    1.02
   0  -4  -8    3.48    0.51
   0   4   8    4.56    0.45
   0   4   8    3.56    0.41
   0  -4  -9   20.32    1.00
   0   4   9   17.66    0.82
   0   4   9   18.87    0.82
   0  -4 -10    5.49    0.70
   0   4  10    5.94    0.57
   0  -4 -11    4.95    0.74
   0  -5  12   32.56    1.31
   0   5 -12   33.55    1.45
   0  -5  11  132.86    2.46
   0   5 -11  141.33    2.64
   0  -5  10   95.63    1.99
   0   5 -10  107.97    2.21
   0  -5   9  284.50    3.21
   0   5  -9  300.84    3.46
   0  -5   8    5.38    0.47
   0   5  -8    5.63    0.59
   0  -5   7  461.24    3.62
   0   5  -7  448.18    3.81
   0  -5   6    0.35    0.20
   0   5  -6    0.33    0.31
   0  -5   5  111.24    1.58
   0   5  -5  113.82    1.74
   0  -5   4   18.89    0.61
   0   5  -4   19.40    0.51
   0   5  -4   18.89    0.74
   0  -5   3   42.33    0.86
   0   5  -3   39.99    0.78
   0   5  -3   39.65    0.96
   0  -5   2    1.72    0.20
   0   5  -2    1.68    0.23
   0   5  -2    1.41    0.29
   0  -5   1  574.86    2.91
   0   5  -1  531.71    3.15
   0   5  -1  549.85    3.13
   0  -5   0   33.94    0.68
   0  -5   0   36.45    0.90
   0   5   0   31.77    0.82
   0   5   0   32.89    0.74
   0  -5  -1  214.87    1.72
   0  -5  -1  206.68    2.15
   0   5   1  181.16    1.99
   0   5   1  206.23    1.72
   0  -5  -2   62.96    0.96
   0  -5  -2   64.70    1.25
   0   5   2   59.05    1.19
   0   5   2   66.54    0.94
   0  -5  -3    6.75    0.37
   0  -5  -3    7.02    0.51
   0   5   3    6.22    0.43
   0  -5  -4    3.03    0.41
   0   5   4    2.74    0.35
   0   5   4    2.21    0.27
   0  -5  -5   -0.14    0.27
   0   5   5    0.37    0.23
   0   5   5   -0.12    0.18
   0  -5  -6    0.70    0.35
   0   5   6    1.49    0.33
   0   5   6    1.47    0.29
   0  -5  -7  239.17    3.03
   0   5   7  206.42    2.68
   0  -5  -8  160.71    2.62
   0   5   8  129.77    2.21
   0  -5  -9  116.75    2.37
   0   5   9  101.58    2.03
   0  -5 -10  136.58    2.68
   0  -6  11    2.72    0.53
   0   6 -11    3.03    0.72
   0  -6  10   23.52    1.02
   0   6 -10   26.87    1.27
   0  -6   9   25.97    1.00
   0   6  -9   27.77    1.21
   0  -6   8   68.26    1.54
   0   6  -8   71.23    1.72
   0  -6   7   16.62    0.74
   0   6  -7   16.76    0.86
   0  -6   6  171.27    2.17
   0   6  -6  172.22    2.39
   0  -6   5   18.99    0.70
   0   6  -5   18.75    0.84
   0  -6   4  333.40    2.70
   0   6  -4  312.97    2.35
   0   6  -4  312.36    2.95
   0  -6   3 1698.62    6.00
   0   6  -3 1491.28    5.55
   0   6  -3 1589.12    6.45
   0  -6   2 1124.11    4.61
   0   6  -2 1003.41    4.67
   0   6  -2 1064.90    4.99
   0  -6   1  288.90    2.19
   0  -6   1  287.51    2.68
   0   6  -1  258.32    2.44
   0   6  -1  292.71    2.48
   0  -6   0    6.35    0.35
   0  -6   0    6.98    0.51
   0   6   0    5.81    0.43
   0   6   0    7.10    0.47
   0  -6  -1   12.53    0.63
   0   6   1   10.09    0.55
   0   6   1   12.94    0.55
   0  -6  -2   65.60    1.39
   0   6   2   60.22    1.33
   0  -6  -3   34.20    1.06
   0   6   3   30.29    0.98
   0  -6  -4    0.82    0.35
   0   6   4    0.72    0.25
   0  -6  -5   35.25    1.19
   0   6   5   32.93    1.11
   0  -6  -6   90.65    1.92
   0   6   6   82.40    1.78
   0  -6  -7   20.16    1.02
   0   6   7   17.32    0.86
   0  -6  -8   13.43    0.92
   0   6   8   12.18    0.78
   0  -6  -9   35.57    1.47
   0   6   9   32.11    1.25
   0  -7  10   13.51    0.84
   0   7 -10   15.21    1.13
   0  -7   9   59.72    1.58
   0   7  -9   58.01    1.76
   0  -7   8    6.49    0.55
   0   7  -8    7.47    0.78
   0  -7   7  150.17    2.23
   0   7  -7  141.00    2.44
   0  -7   6    0.59    0.27
   0   7  -6    0.61    0.39
   0  -7   5   10.01    0.57
   0   7  -5    9.35    0.72
   0  -7   4   14.35    0.63
   0   7  -4   15.08    0.82
   0   7  -3   78.37    1.37
   0   7  -3   83.94    1.60
   0  -7   2   28.86    0.96
   0   7  -2   29.58    0.88
   0   7  -2   30.60    0.98
   0  -7   1   84.94    1.62
   0   7  -1   77.70    1.47
   0   7  -1   82.69    1.45
   0  -7   0  247.80    2.78
   0   7   0  209.04    2.48
   0  -7  -1    3.73    0.47
   0   7   1    4.03    0.43
   0  -7  -2  613.91    4.58
   0   7   2  544.67    4.28
   0  -7  -3   30.93    1.13
   0   7   3   27.55    1.02
   0  -7  -4   27.92    1.11
   0   7   4   27.06    1.04
   0  -7  -5   41.57    1.37
   0   7   5   34.82    1.21
   0  -7  -6    3.21    0.57
   0   7   6    2.85    0.45
   0  -7  -7   38.09    1.43
   0   7   7   33.94    1.27
   0   7   8    2.03    0.49
   0   8  -9    8.56    0.96
   0   8  -8   85.04    2.11
   0   8  -7    6.41    0.80
   0   8  -6    1.00    0.53
   0   8  -5    5.94    0.70
   0   8  -4   54.55    1.47
   0  -8   3    0.25    0.35
   0   8  -3    0.49    0.25
   0   8  -3    0.74    0.43
   0  -8   2   76.24    1.66
   0   8  -2   70.35    1.47
   0   8  -2   74.05    1.56
   0  -8   1   66.13    1.58
   0   8  -1   55.73    1.37
   0  -8   0   13.18    0.78
   0   8   0   11.32    0.65
   0  -8  -1   47.30    1.39
   0   8   1   45.03    1.31
   0  -8  -2    0.37    0.35
   0   8   2    0.63    0.31
   0  -8  -3    0.27    0.39
   0   8   3    0.08    0.29
   0  -8  -4   54.51    1.62
   0   8   4   47.40    1.45
   0  -8  -5   80.83    2.01
   0   8   5   74.99    1.88
   0  -8  -6   12.85    0.94
   0   8   6   11.24    0.82
   0   9  -7   10.46    0.98
   0   9  -6  400.19    4.34
   0   9  -5  163.99    2.72
   0  -9   4  179.40    2.72
   0   9  -4  174.47    2.70
   0  -9   3    2.25    0.49
   0  -9   2   43.47    1.39
   0   9  -2   41.59    1.23
   0  -9   1    2.37    0.49
   0   9  -1    1.29    0.35
   0  -9   0    4.20    0.57
   0   9   0    3.83    0.47
   0  -9  -1    5.73    0.68
   0   9   1    6.80    0.59
   0  -9  -2    5.69    0.72
   0   9   2    4.58    0.55
   0  -9  -3   15.96    1.02
   0   9   3   12.61    0.84
   0  -9  -4   20.92    1.15
   0   9   4   17.09    0.96
   0 -10   5    2.07    0.57
   0  10  -5    2.09    0.72
   0 -10   4   26.55    1.23
   0 -10   3  128.64    2.50
   0 -10   2    0.47    0.53
   0 -10   1   17.09    1.04
   0  10  -1   16.91    0.90
   0 -10   0   23.25    1.19
   0 -10  -1   22.31    1.19
   0  10   1   19.83    1.02
  -1  10   1    0.78    0.43
   1 -10  -1    0.53    0.51
  -1  10   0   58.39    1.66
   1 -10   0   61.46    1.82
   1 -10   1   -0.63    0.43
   1 -10   2   10.89    0.88
   1 -10   3    3.68    0.65
  -1  10  -4   -0.12    0.63
   1 -10   4   -0.45    0.47
  -1   9   4   26.36    1.19
   1  -9  -4   28.35    1.29
  -1   9   3  153.08    2.68
   1  -9  -3  164.75    2.87
  -1   9   2   33.69    1.25
   1  -9  -2   33.83    1.33
  -1   9   1  136.70    2.37
   1  -9  -1  153.75    2.66
  -1   9   0   18.97    0.88
   1  -9   0   19.06    1.00
  -1   9  -1   16.54    0.82
   1  -9   1   16.66    0.94
  -1   9  -2    0.23    0.51
   1  -9   2    0.20    0.37
  -1   9  -3   17.34    1.04
   1  -9   3   17.99    0.96
  -1   9  -4    8.99    0.86
  -1   9  -5    2.29    0.63
  -1   9  -6    4.71    0.78
  -1   9  -7   -0.35    0.57
  -1   8   6   56.29    1.66
   1  -8  -6   68.10    1.90
  -1   8   5    8.21    0.68
   1  -8  -5    9.15    0.78
  -1   8   4   43.62    1.39
   1  -8  -4   47.12    1.49
  -1   8   3   34.00    1.19
   1  -8  -3   37.99    1.31
  -1   8   2   28.53    1.06
   1  -8  -2   28.35    1.13
  -1   8   1   35.68    1.15
   1  -8  -1   37.68    1.27
  -1   8   0  137.42    2.15
   1  -8   0  149.93    2.39
  -1   8  -1   10.62    0.63
  -1   8  -1   12.14    0.78
   1  -8   1   11.77    0.76
  -1   8  -2  333.03    3.11
  -1   8  -2  349.24    3.46
   1  -8   2  337.66    3.54
  -1   8  -3   59.23    1.54
  -1   8  -4  199.23    2.80
  -1   8  -5    9.27    0.80
  -1   8  -6    1.35    0.51
  -1   8  -7   37.01    1.43
  -1   8  -8    4.75    0.74
  -1   7   8   14.35    0.88
   1  -7  -8   16.19    1.02
  -1   7   7    8.33    0.68
   1  -7  -7    8.64    0.78
  -1   7   6   23.09    1.02
   1  -7  -6   23.03    1.08
  -1   7   5   75.36    1.74
   1  -7  -5   86.17    1.90
  -1   7   4    0.98    0.31
   1  -7  -4    2.33    0.45
  -1   7   3  142.99    2.25
   1  -7  -3  158.46    2.42
  -1   7   2   12.04    0.65
   1  -7  -2   13.32    0.76
  -1   7   1   47.10    1.21
  -1   7   1   52.25    1.21
   1  -7  -1   54.22    1.37
  -1   7   0   39.46    1.06
  -1   7   0   45.48    1.15
   1  -7   0   42.20    1.21
  -1   7  -1   77.78    1.43
  -1   7  -1   85.04    1.58
   1  -7   1   86.54    1.68
  -1   7  -2    3.27    0.37
  -1   7  -2    3.58    0.49
  -1   7  -3   41.00    1.21
  -1   7  -4   99.74    1.88
  -1   7  -5   31.15    1.15
  -1   7  -6  179.65    2.70
  -1   7  -7    0.84    0.51
  -1   7  -8  105.68    2.27
   1  -7   8  122.72    2.13
  -1   7  -9   -0.35    0.57
   1  -7   9    0.57    0.37
  -1   7 -10   25.48    1.37
   1  -7  10   26.36    1.13
  -1   6  10    6.06    0.65
  -1   6   9   52.30    1.56
   1  -6  -9   56.94    1.76
  -1   6   8   14.61    0.82
   1  -6  -8   16.95    0.96
  -1   6   7    3.48    0.47
   1  -6  -7    2.11    0.51
  -1   6   6  139.75    2.27
   1  -6  -6  160.96    2.50
  -1   6   5    8.86    0.59
   1  -6  -5   10.93    0.70
  -1   6   4  417.13    3.66
   1  -6  -4  466.46    3.91
  -1   6   3   25.01    0.88
   1  -6  -3   27.96    0.96
  -1   6   2  141.04    1.99
  -1   6   2  152.28    1.76
   1  -6  -2  148.98    2.09
  -1   6   1   10.09    0.55
  -1   6   1   10.32    0.55
   1  -6  -1   10.40    0.59
  -1   6   0    0.04    0.20
  -1   6   0    0.02    0.25
   1  -6   0    1.17    0.31
  -1   6  -1   15.25    0.61
  -1   6  -1   14.10    0.65
  -1   6  -2   18.95    0.63
  -1   6  -2   17.66    0.76
  -1   6  -3    0.41    0.20
  -1   6  -3    0.06    0.31
   1  -6   3    0.49    0.20
  -1   6  -4   11.28    0.70
   1  -6   4   10.93    0.51
  -1   6  -5   44.60    1.25
   1  -6   5   44.91    1.04
  -1   6  -6   50.60    1.41
   1  -6   6   47.85    1.15
  -1   6  -7    0.37    0.41
   1  -6   7    0.29    0.25
  -1   6  -8    3.50    0.61
   1  -6   8    3.85    0.47
  -1   6  -9   59.25    1.72
   1  -6   9   56.84    1.49
  -1   6 -10   51.35    1.72
   1  -6  10   51.99    1.51
  -1   6 -11  216.63    3.46
   1  -6  11  221.07    3.27
  -1   5  10  143.95    2.48
   1  -5 -10  157.09    2.78
   1  -5  -9   94.83    2.07
  -1   5   8   21.76    0.92
   1  -5  -8   22.64    1.02
  -1   5   7  193.38    2.58
   1  -5  -7  215.98    2.80
  -1   5   6   62.26    1.41
   1  -5  -6   72.37    1.58
  -1   5   5    4.40    0.43
   1  -5  -5    3.83    0.45
  -1   5   4   92.70    1.60
   1  -5  -4   99.25    1.68
   1  -5  -4  104.92    1.33
  -1   5   3  346.23    2.37
  -1   5   3  317.23    2.82
  -1   5   3  355.85    2.46
   1  -5  -3  336.96    2.95
  -1   5   2   40.94    0.98
  -1   5   2   43.00    0.88
   1  -5  -2   43.35    1.04
  -1   5   1  614.59    3.64
  -1   5   1  650.12    3.44
   1  -5  -1  627.71    3.81
  -1   5   0  162.76    1.78
  -1   5   0  164.21    1.76
   1  -5   0  162.70    1.27
  -1   5  -1  307.20    2.33
  -1   5  -1  290.91    2.44
   1  -5   1  314.69    1.90
  -1   5  -2  275.66    2.09
  -1   5  -2  266.61    2.42
   1  -5   2  290.85    1.99
  -1   5  -3  240.07    1.82
  -1   5  -3  238.02    2.39
   1  -5   3  244.41    1.99
  -1   5  -4   26.77    0.90
   1  -5   4   24.23    0.68
  -1   5  -5   58.23    1.31
   1  -5   5   56.84    1.13
  -1   5  -6  171.97    2.33
   1  -5   6  173.32    2.11
  -1   5  -7   34.12    1.17
   1  -5   7   31.73    0.98
  -1   5  -8   63.20    1.60
   1  -5   8   58.95    1.41
  -1   5  -9   94.32    2.03
   1  -5   9   94.54    1.88
  -1   5 -10    2.21    0.57
   1  -5  10    2.50    0.45
  -1   5 -11   44.70    1.62
   1  -5  11   44.62    1.47
   1  -4 -11   11.03    0.92
  -1   4  10  171.13    2.52
   1  -4 -10  186.89    2.87
  -1   4   9    0.18    0.27
   1  -4  -9   -0.29    0.35
  -1   4   8   37.87    1.11
   1  -4  -8   41.32    1.25
  -1   4   7    0.33    0.23
  -1   4   7    0.33    0.18
   1  -4  -7    0.25    0.27
  -1   4   6  559.28    3.91
  -1   4   6  591.38    3.36
   1  -4  -6  634.05    4.26
  -1   4   5   -0.08    0.18
  -1   4   5    0.39    0.16
   1  -4  -5    0.14    0.23
   1  -4  -5    0.29    0.20
  -1   4   4  116.24    1.64
  -1   4   4  114.11    1.19
   1  -4  -4  113.31    1.62
   1  -4  -4  117.59    1.31
  -1   4   3  250.28    2.29
  -1   4   3  253.27    1.62
  -1   4   3  265.20    1.94
   1  -4  -3  278.24    2.42
  -1   4   2  164.83    1.76
  -1   4   2  177.56    1.58
   1  -4  -2  179.28    1.21
   1  -4  -2  169.29    1.80
  -1   4   1   11.87    0.47
  -1   4   1   11.65    0.45
   1  -4  -1   13.37    0.31
   1  -4  -1   12.22    0.49
  -1   4   0   29.17    0.68
  -1   4   0   28.76    0.70
   1  -4   0   29.19    0.45
  -1   4  -1  279.00    1.94
  -1   4  -1  282.37    2.19
   1  -4   1  286.24    1.68
  -1   4  -2    3.36    0.23
  -1   4  -2    3.01    0.33
   1  -4   2    2.97    0.20
  -1   4  -3  971.09    3.52
  -1   4  -3  950.83    4.48
   1  -4   3  975.08    3.93
  -1   4  -4   51.39    0.61
  -1   4  -4   48.43    1.06
   1  -4   4   52.85    0.96
  -1   4  -5  163.17    2.03
   1  -4   5  166.57    1.86
  -1   4  -6   71.66    1.45
   1  -4   6   64.56    1.25
  -1   4  -7   80.13    1.54
  -1   4  -7   74.50    1.54
   1  -4   7   76.14    1.47
  -1   4  -8    4.77    0.57
  -1   4  -8    4.85    0.55
   1  -4   8    4.32    0.43
  -1   4  -9   31.81    1.15
  -1   4  -9   31.77    1.19
   1  -4   9   32.52    1.11
  -1   4 -10   22.99    1.04
  -1   4 -10   24.32    1.11
   1  -4  10   22.15    0.98
  -1   4 -11   -0.61    0.45
  -1   4 -11   -0.33    0.51
   1  -4  11    0.18    0.33
  -1   4 -12   58.99    1.78
  -1   4 -12   65.99    1.92
   1  -4  12   57.80    1.74
   1  -3 -12   15.27    1.00
  -1   3  11   10.81    0.70
   1  -3 -11    9.50    0.84
  -1   3  10   16.97    0.80
   1  -3 -10   15.84    0.88
  -1   3   9  123.46    1.92
  -1   3   9  126.57    1.92
   1  -3  -9  132.75    2.17
  -1   3   8   27.06    0.88
  -1   3   8   29.58    0.88
   1  -3  -8   30.46    1.02
  -1   3   7  365.29    3.03
  -1   3   7  358.86    2.78
   1  -3  -7  387.37    3.25
  -1   3   6   10.17    0.51
  -1   3   6   10.60    0.45
   1  -3  -6   12.16    0.59
   1  -3  -6   12.89    0.51
  -1   3   5 1101.58    4.89
  -1   3   5 1197.00    4.42
   1  -3  -5 1207.35    5.18
   1  -3  -5 1221.48    4.40
  -1   3   4   92.84    1.31
  -1   3   4   95.89    1.04
   1  -3  -4   99.17    1.37
   1  -3  -4   97.45    1.11
  -1   3   3  215.46    1.90
  -1   3   3  237.32    1.47
   1  -3  -3  250.18    2.05
   1  -3  -3  240.25    1.70
  -1   3   2    0.16    0.10
  -1   3   2    0.04    0.10
  -1   3   2    0.08    0.06
  -1   3   2    0.18    0.14
   1  -3  -2    0.18    0.14
  -1   3   1   86.54    1.06
  -1   3   1   90.28    1.02
   1  -3  -1   89.46    1.11
  -1   3   0  209.67    1.56
  -1   3   0  209.57    1.62
   1  -3   0  217.02    1.25
  -1   3  -1   11.56    0.35
  -1   3  -1   10.66    0.41
   1  -3   1   10.36    0.29
  -1   3  -2   59.23    0.68
  -1   3  -2   56.04    0.94
   1  -3   2   57.70    0.76
  -1   3  -3    0.63    0.10
  -1   3  -3    0.55    0.20
   1  -3   3    0.51    0.14
  -1   3  -4    0.49    0.20
  -1   3  -4    0.37    0.20
   1  -3   4    0.47    0.14
  -1   3  -5    0.61    0.23
  -1   3  -5    0.98    0.27
   1  -3   5    1.29    0.23
  -1   3  -6    3.56    0.39
  -1   3  -6    3.27    0.41
   1  -3   6    3.42    0.33
  -1   3  -7  270.99    2.70
  -1   3  -7  263.17    2.68
   1  -3   7  249.62    2.60
  -1   3  -8  528.76    3.99
  -1   3  -8  510.24    3.93
   1  -3   8  483.78    3.89
  -1   3  -9  192.79    2.58
  -1   3  -9  194.69    2.58
   1  -3   9  180.40    2.54
  -1   3 -10   56.96    1.51
  -1   3 -10   60.87    1.58
   1  -3  10   55.41    1.49
  -1   3 -11  150.95    2.56
   1  -3  11  145.03    2.56
  -1   3 -12    0.61    0.53
  -1   3 -12    1.19    0.63
   1  -3  12    0.51    0.39
  -1   2  12   68.30    1.72
   1  -2 -12   75.85    1.90
  -1   2  11   26.20    1.02
   1  -2 -11   25.36    1.08
  -1   2  10  222.16    2.72
   1  -2 -10  234.36    2.89
  -1   2   9    4.58    0.39
  -1   2   9    4.83    0.43
   1  -2  -9    5.59    0.55
  -1   2   8  185.66    2.07
  -1   2   8  185.09    2.15
   1  -2  -8  198.80    2.33
   1  -2  -8  207.97    2.05
  -1   2   7  143.25    1.74
  -1   2   7  141.49    1.72
   1  -2  -7  146.90    1.88
   1  -2  -7  154.00    1.66
  -1   2   6  156.41    1.72
  -1   2   6  155.02    1.64
   1  -2  -6  159.42    1.82
   1  -2  -6  172.24    1.62
  -1   2   5    0.06    0.12
  -1   2   5    0.18    0.12
   1  -2  -5    0.04    0.16
   1  -2  -5    0.00    0.16
  -1   2   4 1882.65   10.09
  -1   2   4 1785.51    8.66
   1  -2  -4 1972.11   10.79
   1  -2  -4 1986.66    8.37
  -1   2   3  161.10    1.45
  -1   2   3  169.15    1.17
   1  -2  -3  165.67    1.45
   1  -2  -3  177.37    1.35
  -1   2   2  581.33    2.52
  -1   2   2  549.44    2.62
  -1   2   2  588.55    2.95
  -1   2   2  580.69    2.54
   1  -2  -2  618.58    2.78
  -1   2   1 2570.75   12.12
  -1   2   1 2563.57   11.89
  -1   2   0  770.28    3.25
  -1   2   0  811.10    4.95
   1  -2   0  805.18    5.08
  -1   2  -1 1950.89    9.13
  -1   2  -1 1811.56    9.72
   1  -2   1 1861.95    8.76
  -1   2  -2    2.35    0.12
  -1   2  -2    2.15    0.23
  -1   2  -2    2.05    0.23
   1  -2   2    1.94    0.16
  -1   2  -3   69.30    0.98
  -1   2  -3   70.90    1.00
   1  -2   3   69.57    0.92
  -1   2  -4   68.22    1.06
  -1   2  -4   68.65    1.06
   1  -2   4   67.99    1.02
  -1   2  -5  454.75    2.97
  -1   2  -5  466.87    2.97
   1  -2   5  428.31    2.87
  -1   2  -6  592.64    3.66
  -1   2  -6  576.15    3.50
   1  -2   6  532.57    3.48
  -1   2  -7    0.29    0.29
  -1   2  -7    0.20    0.27
   1  -2   7   -0.08    0.18
  -1   2  -8  366.88    3.30
  -1   2  -8  359.07    3.11
   1  -2   8  345.60    3.25
  -1   2  -9   29.19    1.06
  -1   2  -9   28.23    1.00
   1  -2   9   27.94    1.00
  -1   2 -10    0.92    0.45
  -1   2 -10    1.82    0.51
   1  -2  10    1.25    0.33
  -1   2 -11    4.58    0.65
   1  -2  11    3.25    0.49
  -1   2 -12  171.01    2.89
   1  -2  12  153.45    2.76
  -1   1  13  206.50    3.15
   1  -1 -13  219.58    3.23
  -1   1  12    1.06    0.35
   1  -1 -12    1.68    0.55
  -1   1  11    8.35    0.61
   1  -1 -11    7.96    0.70
  -1   1  10    0.16    0.23
   1  -1 -10   -0.25    0.33
  -1   1   9  200.87    2.42
   1  -1  -9  196.84    2.37
   1  -1  -9  210.70    2.27
  -1   1   8   65.01    1.13
  -1   1   8   66.34    1.29
   1  -1  -8   67.95    1.31
   1  -1  -8   70.37    1.25
  -1   1   7  172.34    1.72
  -1   1   7  168.92    1.88
   1  -1  -7  177.89    1.92
   1  -1  -7  180.46    1.82
  -1   1   6  267.80    2.03
  -1   1   6  264.98    2.15
   1  -1  -6  285.44    2.25
   1  -1  -6  295.02    2.17
  -1   1   5  171.62    1.51
  -1   1   5  171.34    1.56
   1  -1  -5  186.85    1.66
   1  -1  -5  184.50    1.58
  -1   1   4    0.33    0.12
  -1   1   4    0.27    0.10
   1  -1  -4    0.31    0.14
   1  -1  -4    0.31    0.14
  -1   1   3  162.45    1.29
  -1   1   3  172.38    1.19
   1  -1  -3  182.10    1.31
   1  -1  -3  178.15    1.29
  -1   1   2   70.88    0.78
  -1   1   2   77.45    0.63
   1  -1  -2   73.27    0.74
   1  -1  -2   76.16    0.76
  -1   1   1  190.27    1.19
  -1   1   1  178.01    1.17
  -1   1   1  185.19    2.31
  -1   1   1  196.49    1.23
  -1   1   0 1845.80    9.33
  -1   1   0 1709.71    8.66
   1  -1   0 1678.36   11.85
  -1   1  -1    8.92    0.18
  -1   1  -1    9.87    0.31
  -1   1  -1   12.38    0.33
   1  -1   1    9.03    0.23
  -1   1  -2 1548.26   10.54
  -1   1  -2 1471.10    6.39
  -1   1  -2 1384.81    6.63
   1  -1   2 1378.38    6.45
  -1   1  -3  586.30    2.82
  -1   1  -3  591.29    2.70
   1  -1   3  535.38    2.64
  -1   1  -4  483.41    2.78
  -1   1  -4  433.18    2.44
   1  -1   4  442.57    2.58
   1  -1   4  411.26    2.54
  -1   1  -5   57.41    1.04
  -1   1  -5   53.09    0.92
   1  -1   5   52.62    0.51
   1  -1   5   50.74    0.98
  -1   1  -6   22.35    0.74
  -1   1  -6   22.56    0.70
   1  -1   6   18.81    0.65
  -1   1  -7   44.07    1.08
  -1   1  -7   44.78    1.00
   1  -1   7   40.87    1.04
  -1   1  -8   10.64    0.65
  -1   1  -8   11.26    0.61
   1  -1   8   10.01    0.59
  -1   1  -9   59.68    1.45
  -1   1  -9   60.24    1.33
   1  -1   9   52.79    1.35
  -1   1 -10    3.11    0.51
   1  -1  10    2.70    0.41
  -1   1 -11  203.55    2.97
   1  -1  11  183.76    2.85
  -1   1 -12   29.64    1.31
   1  -1  12   27.24    1.19
  -1   0  13    4.46    0.59
  -1   0  12  168.20    2.68
   1   0 -12  184.07    2.70
  -1   0  11    2.66    0.41
   1   0 -11    4.38    0.57
   1   0 -11    4.13    0.55
  -1   0  10  182.18    2.48
   1   0 -10  190.80    2.42
   1   0 -10  189.06    2.35
  -1   0   9   46.89    1.19
   1   0  -9   52.58    1.21
   1   0  -9   47.79    1.15
  -1   0   8  441.59    2.64
  -1   0   8  426.94    3.27
   1   0  -8  463.66    3.23
   1   0  -8  455.12    3.19
  -1   0   7  108.72    1.23
  -1   0   7  108.50    1.51
   1   0  -7  113.92    1.47
   1   0  -7  105.53    1.43
  -1   0   6  528.15    2.62
  -1   0   6  515.01    3.07
   1   0  -6  540.94    2.95
   1   0  -6  532.65    3.01
  -1   0   5  374.95    2.07
  -1   0   5  371.43    2.35
   1   0  -5  392.57    2.25
   1   0  -5  385.08    2.35
  -1   0   4  287.37    1.68
  -1   0   4  264.98    1.76
   1   0  -4  301.76    1.74
   1   0  -4  291.44    1.86
  -1   0   3  327.63    1.72
  -1   0   3  329.63    1.78
   1   0  -3  342.45    1.72
   1   0  -3  338.15    1.84
  -1   0   2    1.41    0.12
  -1   0   2    1.31    0.10
   1   0  -2    1.37    0.10
   1   0  -2    1.41    0.14
  -1   0   1    1.11    0.08
  -1   0   1    1.25    0.08
   1   0  -1    0.92    0.10
  -1   0   0   33.30    0.39
  -1   0   0   32.18    0.39
  -1   0   0   35.23    0.39
  -1   0   0   33.85    0.39
  -1   0  -1   22.04    0.39
  -1   0  -1   24.56    0.41
  -1   0  -1   24.56    0.35
  -1   0  -2   20.04    0.45
  -1   0  -2   20.84    0.37
   1   0   2   18.30    0.41
  -1   0  -3  511.18    2.62
  -1   0  -3  472.01    2.19
   1   0   3  444.79    2.42
  -1   0  -4  216.04    1.84
  -1   0  -4  215.34    1.54
   1   0   4  194.30    1.27
   1   0   4  194.01    1.74
  -1   0  -5  348.38    2.58
  -1   0  -5  344.76    2.15
   1   0   5  322.39    1.80
   1   0   5  316.33    2.46
  -1   0  -6  294.94    2.58
  -1   0  -6  304.68    2.19
   1   0   6  288.04    1.78
   1   0   6  263.89    2.44
  -1   0  -7  256.69    2.60
  -1   0  -7  263.07    2.21
   1   0   7  226.41    2.44
  -1   0  -8  831.32    5.01
  -1   0  -8  789.42    4.13
   1   0   8  744.37    4.79
  -1   0  -9   36.25    1.17
   1   0   9   29.62    1.04
  -1   0 -10  218.66    2.93
   1   0  10  204.58    2.85
  -1   0 -11   27.00    1.19
   1   0  11   24.85    1.06
  -1   0 -12   56.78    1.76
   1   0  12   53.93    1.66
  -1  -1  13  195.24    3.07
  -1  -1  12    5.06    0.55
   1   1 -12    5.06    0.65
  -1  -1  11  248.81    3.09
   1   1 -11  277.69    3.03
   1   1 -11  276.91    3.09
  -1  -1  10  116.09    1.99
   1   1 -10  123.28    1.88
   1   1 -10  122.58    1.96
  -1  -1   9    0.14    0.23
   1   1  -9    0.02    0.29
   1   1  -9    0.25    0.29
  -1  -1   8    9.78    0.53
   1   1  -8   11.36    0.57
   1   1  -8   10.79    0.59
  -1  -1   7  880.38    3.40
  -1  -1   7  807.13    4.28
   1   1  -7  890.53    4.05
   1   1  -7  822.72    4.20
  -1  -1   6  455.92    2.23
  -1  -1   6  426.45    2.85
   1   1  -6  475.51    2.66
   1   1  -6  452.09    2.87
  -1  -1   5  305.36    1.70
  -1  -1   5  278.34    2.09
   1   1  -5  312.13    1.90
   1   1  -5  286.45    2.11
  -1  -1   4 2569.46   11.32
  -1  -1   4 2462.11   11.61
   1   1  -4 2742.46   11.65
   1   1  -4 2604.38   12.42
  -1  -1   3   81.99    0.76
   1   1  -3   74.34    0.88
  -1  -1   2  797.71    3.21
  -1  -1   2  798.53    4.56
   1   1  -2  797.96    4.97
  -1  -1   1   31.54    0.45
  -1  -1   1   28.35    0.33
   1   1  -1   27.04    0.39
  -1  -1   0  658.86    3.30
   1   1   0  628.95    4.30
  -1  -1  -1  102.24    0.94
  -1  -1  -1  101.46    0.90
  -1  -1  -2  126.33    1.17
  -1  -1  -2  132.59    1.21
  -1  -1  -2  140.45    1.02
  -1  -1  -3 1009.90    3.97
  -1  -1  -3 1006.52    4.65
   1   1   3  938.22    4.22
   1   1   3  985.87    4.09
  -1  -1  -4    1.84    0.25
  -1  -1  -4    2.01    0.20
   1   1   4    1.54    0.18
   1   1   4    1.31    0.20
  -1  -1  -5  767.64    4.01
  -1  -1  -5  783.96    3.13
   1   1   5  686.65    3.15
   1   1   5  690.77    3.75
  -1  -1  -6   74.73    1.35
  -1  -1  -6   73.34    0.98
   1   1   6   67.73    1.00
   1   1   6   64.66    1.23
  -1  -1  -7   27.63    0.92
   1   1   7   27.00    0.70
   1   1   7   25.56    0.86
  -1  -1  -8   58.87    1.39
   1   1   8   50.45    1.27
  -1  -1  -9    6.96    0.61
   1   1   9    7.41    0.57
  -1  -1 -10    0.43    0.39
   1   1  10   -0.04    0.27
  -1  -1 -11  137.60    2.54
   1   1  11  127.47    2.39
  -1  -1 -12   84.74    2.15
   1   1  12   79.54    2.01
  -1  -2  13   36.62    1.37
   1   2 -13   42.25    1.54
  -1  -2  12    7.33    0.65
   1   2 -12    7.84    0.78
  -1  -2  11   12.67    0.76
   1   2 -11   12.96    0.80
   1   2 -11   14.12    0.84
  -1  -2  10  134.88    2.17
   1   2 -10  152.12    2.09
   1   2 -10  138.73    2.17
  -1  -2   9  237.32    2.70
   1   2  -9  263.30    2.54
   1   2  -9  251.06    2.72
  -1  -2   8  228.36    2.48
   1   2  -8  241.15    2.23
   1   2  -8  231.33    2.46
  -1  -2   7  116.65    1.66
   1   2  -7  127.92    1.49
   1   2  -7  119.10    1.66
  -1  -2   6    7.80    0.27
  -1  -2   6    8.23    0.43
   1   2  -6    8.00    0.39
   1   2  -6    7.72    0.45
  -1  -2   5  229.87    1.41
  -1  -2   5  229.24    1.96
   1   2  -5  246.49    1.70
   1   2  -5  220.03    1.94
  -1  -2   4   15.45    0.35
  -1  -2   4   15.08    0.47
   1   2  -4   15.02    0.39
   1   2  -4   13.82    0.47
  -1  -2   3  111.75    1.15
   1   2  -3  120.17    1.19
  -1  -2   2  227.50    1.54
   1   2  -2  223.30    1.47
  -1  -2   1 2080.88   10.05
  -1  -2   1 2151.49    9.44
   1   2  -1 2163.32   10.11
  -1  -2   0 2565.10   11.75
  -1  -2   0 2716.50   11.73
   1   2   0 2566.43   12.67
  -1  -2  -1  918.35    4.89
  -1  -2  -1  940.72    3.52
  -1  -2  -2  341.48    2.09
  -1  -2  -2  364.72    2.23
  -1  -2  -3   65.54    0.98
  -1  -2  -3   72.19    1.08
   1   2   3   63.02    0.94
  -1  -2  -4  118.57    1.51
  -1  -2  -4  112.61    0.84
   1   2   4  101.27    1.27
   1   2   4  101.66    1.33
  -1  -2  -5   34.00    0.90
  -1  -2  -5   35.37    0.55
   1   2   5   30.66    0.74
   1   2   5   28.33    0.78
  -1  -2  -6    5.73    0.47
   1   2   6    4.85    0.35
   1   2   6    4.44    0.37
  -1  -2  -7   25.40    0.92
   1   2   7   24.73    0.74
   1   2   7   24.05    0.84
  -1  -2  -8   80.05    1.68
   1   2   8   71.88    1.54
  -1  -2  -9   31.62    1.17
   1   2   9   30.31    1.06
  -1  -2 -10   42.12    1.43
   1   2  10   40.20    1.31
  -1  -2 -11   48.02    1.60
   1   2  11   44.39    1.45
  -1  -3  13   81.36    2.03
   1   3 -13   88.60    2.15
  -1  -3  12   11.09    0.74
   1   3 -12   13.69    0.94
  -1  -3  11  156.17    2.52
   1   3 -11  170.74    2.64
  -1  -3  10   37.62    1.19
   1   3 -10   39.28    1.11
   1   3 -10   35.78    1.19
  -1  -3   9  186.13    2.44
   1   3  -9  199.77    2.23
   1   3  -9  190.82    2.48
  -1  -3   8  477.62    3.68
   1   3  -8  492.45    3.23
   1   3  -8  477.06    3.68
  -1  -3   7  227.34    2.37
   1   3  -7  234.50    2.44
  -1  -3   6   48.65    1.02
   1   3  -6   54.12    0.92
   1   3  -6   50.04    1.08
  -1  -3   5   39.36    0.86
   1   3  -5   39.99    0.90
  -1  -3   4   67.24    1.04
   1   3  -4   67.22    1.06
  -1  -3   3    3.21    0.25
   1   3  -3    3.01    0.29
  -1  -3   2  200.48    1.60
   1   3  -2  211.80    1.58
  -1  -3   1   52.25    0.78
  -1  -3   1   54.61    0.76
   1   3  -1   49.63    0.68
  -1  -3   0   31.46    0.61
  -1  -3   0   30.91    0.61
   1   3   0   30.50    0.47
  -1  -3  -1    0.82    0.14
  -1  -3  -1    0.51    0.16
   1   3   1    0.65    0.10
  -1  -3  -2   15.27    0.47
  -1  -3  -2   16.07    0.53
   1   3   2   14.86    0.51
  -1  -3  -3  137.97    1.51
  -1  -3  -3  154.61    1.72
   1   3   3  133.31    1.56
  -1  -3  -4   46.97    1.04
   1   3   4   43.37    0.94
   1   3   4   45.85    0.94
  -1  -3  -5 1518.52    6.32
   1   3   5 1394.04    5.65
   1   3   5 1433.21    5.79
  -1  -3  -6   17.46    0.78
   1   3   6   17.01    0.68
   1   3   6   15.51    0.65
  -1  -3  -7  576.47    4.36
   1   3   7  547.62    3.77
   1   3   7  557.03    4.05
  -1  -3  -8   71.70    1.66
   1   3   8   65.33    1.37
   1   3   8   65.93    1.49
  -1  -3  -9   62.34    1.66
   1   3   9   57.08    1.47
  -1  -3 -10   24.01    1.15
   1   3  10   23.68    1.02
  -1  -3 -11    2.29    0.61
   1   3  11    0.47    0.39
   1   4 -13   22.49    1.27
  -1  -4  12   32.42    1.25
   1   4 -12   36.00    1.41
  -1  -4  11   27.86    1.11
   1   4 -11   32.26    1.25
  -1  -4  10    8.88    0.61
   1   4 -10    8.33    0.70
  -1  -4   9   51.72    1.33
   1   4  -9   52.87    1.41
  -1  -4   8   31.19    0.98
   1   4  -8   36.66    1.13
  -1  -4   7  664.04    4.22
   1   4  -7  631.51    4.22
  -1  -4   6   60.99    1.21
   1   4  -6   61.01    1.27
  -1  -4   5  398.43    2.89
   1   4  -5  408.21    3.01
  -1  -4   4   12.06    0.49
   1   4  -4   12.08    0.53
  -1  -4   3  537.26    3.01
   1   4  -3  540.66    3.05
  -1  -4   2   38.70    0.76
   1   4  -2   37.25    0.76
  -1  -4   1   28.29    0.63
  -1  -4   1   29.94    0.68
   1   4  -1   28.68    0.59
  -1  -4   0   47.83    0.84
  -1  -4   0   48.67    0.90
   1   4   0   46.91    0.70
  -1  -4  -1   43.13    0.82
  -1  -4  -1   43.62    0.90
   1   4   1   37.29    0.86
   1   4   1   41.73    0.57
  -1  -4  -2  863.06    3.93
  -1  -4  -2  869.80    4.28
   1   4   2  828.45    4.22
  -1  -4  -3    4.77    0.35
  -1  -4  -3    4.15    0.41
   1   4   3    4.15    0.35
  -1  -4  -4  124.38    1.64
  -1  -4  -4  141.39    1.92
   1   4   4  123.38    1.74
  -1  -4  -5  405.94    3.44
   1   4   5  360.74    3.09
   1   4   5  371.49    3.01
  -1  -4  -6    7.31    0.61
   1   4   6    6.59    0.49
   1   4   6    6.63    0.47
  -1  -4  -7    6.26    0.59
   1   4   7    5.77    0.49
   1   4   7    4.85    0.45
  -1  -4  -8   60.42    1.62
   1   4   8   56.68    1.37
   1   4   8   57.02    1.41
  -1  -4  -9  126.45    2.42
   1   4   9  119.90    2.17
  -1  -4 -10  230.55    3.42
  -1  -5  12  103.16    2.25
   1   5 -12  115.09    2.48
  -1  -5  11   34.55    1.27
   1   5 -11   33.49    1.35
  -1  -5  10  117.73    2.17
   1   5 -10  113.10    2.21
  -1  -5   9   -0.10    0.23
   1   5  -9    0.16    0.39
  -1  -5   8   35.45    1.08
   1   5  -8   34.80    1.15
  -1  -5   7    8.04    0.53
   1   5  -7    7.45    0.57
  -1  -5   6   21.94    0.76
   1   5  -6   21.41    0.84
  -1  -5   5  136.87    1.78
   1   5  -5  138.01    1.86
  -1  -5   4    9.39    0.47
   1   5  -4   10.25    0.55
  -1  -5   3  513.27    3.15
   1   5  -3  523.09    3.23
  -1  -5   2  170.23    1.74
  -1  -5   2  176.82    1.80
   1   5  -2  173.34    1.74
  -1  -5   1  506.88    2.99
  -1  -5   1  525.20    3.21
   1   5  -1  470.70    3.11
   1   5  -1  514.58    2.82
  -1  -5   0   11.52    0.47
  -1  -5   0   11.69    0.53
   1   5   0   11.22    0.53
   1   5   0   12.10    0.45
  -1  -5  -1  263.79    2.19
  -1  -5  -1  276.25    2.50
   1   5   1  251.82    2.44
  -1  -5  -2   16.82    0.61
  -1  -5  -2   16.64    0.68
   1   5   2   15.21    0.63
  -1  -5  -3    2.72    0.33
  -1  -5  -3    3.23    0.41
   1   5   3    2.48    0.33
  -1  -5  -4    0.68    0.23
  -1  -5  -4    1.33    0.35
   1   5   4    0.47    0.25
  -1  -5  -5    0.12    0.29
   1   5   5    0.10    0.23
   1   5   5    0.04    0.25
  -1  -5  -6    3.75    0.51
   1   5   6    3.30    0.43
   1   5   6    3.97    0.43
  -1  -5  -7   54.26    1.54
   1   5   7   49.35    1.35
   1   5   7   52.38    1.33
  -1  -5  -8   65.52    1.76
   1   5   8   60.48    1.54
   1   5   8   64.47    1.56
  -1  -5  -9    5.16    0.72
   1   5   9    4.13    0.53
  -1  -6  12   22.45    1.13
  -1  -6  11  168.12    2.80
   1   6 -11  157.15    2.85
  -1  -6  10   39.36    1.31
   1   6 -10   35.27    1.37
  -1  -6   9   35.20    1.17
   1   6  -9   39.34    1.35
  -1  -6   8    3.44    0.41
   1   6  -8    3.46    0.53
  -1  -6   7    0.98    0.29
   1   6  -7    0.12    0.37
  -1  -6   6   50.92    1.21
   1   6  -6   55.30    1.37
  -1  -6   5  101.34    1.62
   1   6  -5   98.16    1.70
  -1  -6   4   11.99    0.57
   1   6  -4   11.46    0.53
   1   6  -4   11.63    0.65
  -1  -6   3    0.65    0.25
  -1  -6   3    0.31    0.25
   1   6  -3    1.54    0.29
   1   6  -3    0.43    0.33
  -1  -6   2    0.68    0.20
  -1  -6   2    0.76    0.25
   1   6  -2    0.57    0.20
   1   6  -2    0.92    0.33
  -1  -6   1    1.15    0.23
  -1  -6   1    1.19    0.29
   1   6  -1    1.11    0.23
   1   6  -1    0.47    0.27
  -1  -6   0    1.99    0.27
  -1  -6   0    1.76    0.31
   1   6   0    1.43    0.29
  -1  -6  -1   18.18    0.63
  -1  -6  -1   19.65    0.78
   1   6   1   14.59    0.68
  -1  -6  -2  219.19    2.21
  -1  -6  -2  231.78    2.62
   1   6   2  198.25    2.46
  -1  -6  -3   10.66    0.55
  -1  -6  -3   11.42    0.68
   1   6   3    9.62    0.61
  -1  -6  -4  638.33    4.11
  -1  -6  -4  691.09    4.91
   1   6   4  616.20    4.61
  -1  -6  -5   67.40    1.64
   1   6   5   56.63    1.45
  -1  -6  -6  283.60    3.46
   1   6   6  242.56    3.07
  -1  -6  -7   36.51    1.37
   1   6   7   33.79    1.21
  -1  -6  -8    0.10    0.47
   1   6   8    0.02    0.33
   1   6   9   40.01    1.39
  -1  -7  11    1.29    0.47
  -1  -7  10  176.15    2.80
   1   7 -10  162.19    2.89
  -1  -7   9    0.80    0.37
   1   7  -9    0.92    0.53
  -1  -7   8  287.06    3.27
   1   7  -8  297.38    3.56
  -1  -7   7   65.35    1.49
   1   7  -7   60.46    1.60
  -1  -7   6  115.62    1.90
   1   7  -6  115.42    2.05
  -1  -7   5   26.81    0.90
   1   7  -5   27.49    1.02
  -1  -7   4    4.58    0.41
   1   7  -4    4.56    0.41
   1   7  -4    5.16    0.55
  -1  -7   3   -0.06    0.20
  -1  -7   3    0.16    0.27
   1   7  -3    1.02    0.29
   1   7  -3   -0.20    0.35
  -1  -7   2    3.19    0.37
  -1  -7   2    3.03    0.41
   1   7  -2    3.17    0.37
   1   7  -2    4.69    0.49
  -1  -7   1  236.36    2.35
  -1  -7   1  240.97    2.66
   1   7  -1  218.68    2.54
  -1  -7   0    0.49    0.23
  -1  -7   0    1.23    0.37
   1   7   0    1.19    0.31
  -1  -7  -1  102.77    1.84
   1   7   1   88.07    1.72
  -1  -7  -2  193.63    2.60
   1   7   2  175.39    2.50
  -1  -7  -3    9.42    0.70
   1   7   3    7.82    0.61
  -1  -7  -4   18.93    0.94
   1   7   4   15.39    0.82
  -1  -7  -5   26.89    1.17
   1   7   5   24.99    1.04
  -1  -7  -6    5.40    0.72
   1   7   6    4.89    0.51
  -1  -7  -7    4.79    0.70
   1   7   7    3.36    0.55
  -1  -8  10    1.74    0.47
  -1  -8   9   39.07    1.33
   1   8  -9   39.09    1.56
  -1  -8   8    2.23    0.43
   1   8  -8    1.92    0.61
  -1  -8   7   11.38    0.72
   1   8  -7    9.62    0.84
  -1  -8   6   26.32    0.98
   1   8  -6   26.06    1.13
  -1  -8   5    0.51    0.33
   1   8  -5    1.00    0.49
  -1  -8   4  356.04    3.42
   1   8  -4  342.53    3.42
  -1  -8   3   -0.10    0.31
   1   8  -3    1.19    0.31
  -1  -8   2  379.74    3.58
   1   8  -2  342.73    3.36
  -1  -8   1    0.08    0.33
   1   8  -1   -0.14    0.25
  -1  -8   0    5.08    0.55
   1   8   0    5.24    0.51
  -1  -8  -1    8.25    0.70
   1   8   1    7.43    0.59
  -1  -8  -2    0.94    0.39
   1   8   2    0.55    0.29
  -1  -8  -3    6.04    0.68
   1   8   3    4.91    0.51
  -1  -8  -4    4.65    0.63
   1   8   4    3.17    0.51
  -1  -8  -5   21.65    1.17
   1   8   5   19.81    1.00
   1   9  -8   26.20    1.37
   1   9  -7    3.03    0.74
   1   9  -6   27.45    1.33
   1   9  -5   14.82    0.96
  -1  -9   4    1.11    0.47
  -1  -9   3    1.23    0.47
   1   9  -3    1.15    0.35
  -1  -9   2    1.31    0.45
   1   9  -2    2.37    0.43
  -1  -9   1    0.59    0.39
   1   9  -1    0.57    0.31
  -1  -9   0   27.16    1.15
   1   9   0   24.89    1.04
  -1  -9  -1  176.47    2.82
   1   9   1  153.63    2.62
  -1  -9  -2  129.19    2.50
   1   9   2  114.19    2.33
  -1  -9  -3  244.86    3.50
   1   9   3  211.58    3.23
  -1 -10   3    0.12    0.43
  -1 -10   2   40.01    1.45
   1  10  -2   36.60    1.29
  -1 -10   1   31.11    1.29
   1  10  -1   27.86    1.17
  -1 -10   0   46.63    1.60
   1  10   0   39.15    1.39
  -2  10   1   49.65    1.56
  -2   9   4   65.44    1.80
   2  -9  -4   68.59    1.94
  -2   9   3    3.30    0.51
   2  -9  -3    2.66    0.57
  -2   9   2    1.29    0.43
   2  -9  -2    1.35    0.47
  -2   9   1    0.41    0.33
   2  -9  -1   -0.10    0.39
  -2   9   0    3.91    0.49
   2  -9   0    3.87    0.57
  -2   9  -1   34.61    1.33
   2  -9   1   31.97    1.27
  -2   9  -2   15.15    1.00
   2  -9   2   14.61    0.90
  -2   9  -3   62.75    1.78
  -2   9  -4   50.64    1.68
  -2   9  -5  172.87    3.01
  -2   9  -6  145.77    2.87
  -2   8   6    3.99    0.55
   2  -8  -6    2.85    0.57
  -2   8   5   22.33    1.04
   2  -8  -5   23.05    1.13
  -2   8   4   42.14    1.37
   2  -8  -4   45.32    1.47
  -2   8   3   52.19    1.47
   2  -8  -3   49.39    1.49
  -2   8   2    7.96    0.59
   2  -8  -2    7.98    0.70
  -2   8   1   37.62    1.17
  -2   8   1   46.52    1.33
   2  -8  -1   44.74    1.39
  -2   8   0    5.24    0.49
  -2   8   0    5.53    0.65
   2  -8   0    5.61    0.59
  -2   8  -1   24.87    0.90
  -2   8  -1   26.10    1.08
  -2   8  -2   47.51    1.43
  -2   8  -3    1.72    0.49
  -2   8  -4   35.65    1.33
  -2   8  -5    1.92    0.55
  -2   8  -6    6.00    0.74
  -2   8  -7    2.56    0.68
  -2   7   8   28.78    1.21
   2  -7  -8   31.34    1.33
  -2   7   7    0.86    0.33
   2  -7  -7    1.60    0.49
  -2   7   6    2.27    0.43
   2  -7  -6    1.23    0.47
  -2   7   5   24.36    1.02
   2  -7  -5   30.84    1.19
  -2   7   4   41.12    1.27
   2  -7  -4   43.41    1.33
  -2   7   3   76.02    1.64
   2  -7  -3   81.34    1.76
  -2   7   2  483.71    3.97
   2  -7  -2  519.57    4.30
  -2   7   1   26.96    0.92
  -2   7   1   26.83    0.96
   2  -7  -1   25.28    0.98
  -2   7   0   53.99    1.25
  -2   7   0   54.63    1.33
   2  -7   0   54.85    1.39
  -2   7  -1  112.33    1.72
  -2   7  -1  115.05    1.94
  -2   7  -2  353.70    3.44
  -2   7  -3    0.88    0.43
  -2   7  -4    0.98    0.39
  -2   7  -5  114.78    2.19
  -2   7  -6   13.18    0.90
  -2   7  -7  158.32    2.74
  -2   7  -8    4.52    0.74
  -2   7  -9   24.01    1.29
  -2   6  10   11.87    0.82
   2  -6 -10   14.02    1.00
  -2   6   9    8.25    0.68
   2  -6  -9    8.54    0.84
  -2   6   8   47.92    1.45
   2  -6  -8   55.49    1.62
  -2   6   7  143.36    2.39
   2  -6  -7  159.59    2.56
  -2   6   6   24.99    0.98
   2  -6  -6   24.75    1.04
  -2   6   5   83.22    1.72
   2  -6  -5   93.99    1.84
  -2   6   4   49.80    1.29
   2  -6  -4   51.13    1.33
   2  -6  -4   52.62    1.17
  -2   6   3    2.82    0.33
  -2   6   3    2.48    0.35
  -2   6   3    2.31    0.39
   2  -6  -3    2.54    0.41
  -2   6   2   10.03    0.57
  -2   6   2   11.48    0.61
   2  -6  -2   11.77    0.65
  -2   6   1   11.89    0.59
  -2   6   1   10.38    0.61
   2  -6  -1   11.34    0.63
  -2   6   0  241.25    2.39
  -2   6   0  256.58    2.60
  -2   6  -1    9.01    0.49
  -2   6  -1   10.07    0.63
  -2   6  -2 1058.82    4.65
  -2   6  -2 1014.38    5.46
  -2   6  -3  280.82    2.97
  -2   6  -4  114.41    1.99
  -2   6  -5    0.08    0.35
  -2   6  -6    0.47    0.37
  -2   6  -7    3.60    0.55
   2  -6   7    4.07    0.43
  -2   6  -8   -0.06    0.43
   2  -6   8   -0.18    0.29
  -2   6  -9  111.02    2.37
   2  -6   9  112.25    2.15
  -2   6 -10   11.95    1.02
   2  -6  10    9.46    0.72
  -2   5  11    0.61    0.39
   2  -5 -11    0.90    0.57
  -2   5  10   97.63    2.05
   2  -5 -10  107.54    2.25
  -2   5   9   43.02    1.33
   2  -5  -9   47.55    1.45
  -2   5   8  153.49    2.39
   2  -5  -8  166.03    2.52
  -2   5   7  212.31    2.72
   2  -5  -7  229.61    2.85
  -2   5   6   76.67    1.58
   2  -5  -6   84.31    1.66
  -2   5   5    1.06    0.27
   2  -5  -5    0.23    0.29
   2  -5  -5    0.94    0.31
  -2   5   4   18.22    0.74
   2  -5  -4   20.86    0.80
   2  -5  -4   20.75    0.72
  -2   5   3    2.13    0.29
  -2   5   3    1.72    0.27
  -2   5   3    2.13    0.33
   2  -5  -3    1.47    0.33
  -2   5   2   31.95    0.88
  -2   5   2   35.49    0.90
   2  -5  -2   33.65    0.94
  -2   5   1  180.61    1.96
  -2   5   1  190.04    2.03
  -2   5   0   82.87    1.27
  -2   5   0   81.15    1.37
  -2   5  -1  464.60    2.89
  -2   5  -1  459.40    3.32
  -2   5  -2    2.31    0.25
  -2   5  -2    1.68    0.33
   2  -5   2    2.17    0.20
  -2   5  -3   12.26    0.65
   2  -5   3   11.93    0.45
  -2   5  -4   57.47    1.33
   2  -5   4   60.71    1.08
  -2   5  -5  117.34    1.94
   2  -5   5  121.13    1.68
  -2   5  -6   12.14    0.74
   2  -5   6   11.71    0.59
  -2   5  -7  276.36    3.21
   2  -5   7  295.58    3.01
  -2   5  -8   17.91    0.96
   2  -5   8   18.69    0.84
  -2   5  -9  189.43    2.93
   2  -5   9  185.87    2.72
  -2   5 -10   47.98    1.64
   2  -5  10   43.94    1.41
   2  -5  11  115.83    2.42
   2  -4 -12   71.00    1.94
  -2   4  11   35.16    1.21
   2  -4 -11   38.99    1.41
  -2   4  10    7.49    0.59
   2  -4 -10    8.11    0.74
  -2   4   9   21.43    0.88
   2  -4  -9   24.07    1.00
  -2   4   8    7.23    0.53
   2  -4  -8    7.61    0.61
  -2   4   7   31.52    1.00
   2  -4  -7   32.81    1.04
   2  -4  -7   33.28    0.92
  -2   4   6  271.14    2.76
   2  -4  -6  290.62    2.80
   2  -4  -6  296.97    2.48
  -2   4   5  938.92    4.95
   2  -4  -5  994.06    5.01
   2  -4  -5 1016.10    4.52
  -2   4   4   16.25    0.63
   2  -4  -4   18.46    0.70
   2  -4  -4   21.47    0.68
  -2   4   3  432.79    2.78
  -2   4   3  420.92    3.01
  -2   4   3  435.27    2.82
   2  -4  -3  426.20    3.01
  -2   4   2    0.10    0.14
  -2   4   2    0.84    0.25
   2  -4  -2   -0.10    0.16
  -2   4   1  218.10    1.96
  -2   4   1  219.21    2.01
  -2   4   0   29.21    0.70
  -2   4   0   27.92    0.76
   2  -4   0   29.64    0.39
  -2   4  -1    3.19    0.25
  -2   4  -1    2.74    0.31
   2  -4   1    2.95    0.18
  -2   4  -2  640.70    2.91
  -2   4  -2  607.54    3.64
   2  -4   2  611.80    2.80
  -2   4  -3   20.84    0.47
  -2   4  -3   19.06    0.72
   2  -4   3   18.50    0.53
  -2   4  -4  505.43    3.58
   2  -4   4  490.29    3.03
  -2   4  -5   37.58    1.08
   2  -4   5   36.45    0.90
  -2   4  -6  163.50    2.23
  -2   4  -6  150.89    2.15
   2  -4   6  142.11    1.92
  -2   4  -7  171.66    2.42
  -2   4  -7  176.51    2.44
   2  -4   7  173.36    2.27
  -2   4  -8    6.18    0.63
  -2   4  -8    6.08    0.68
   2  -4   8    5.34    0.49
  -2   4  -9    5.57    0.68
  -2   4  -9    6.45    0.74
   2  -4   9    4.67    0.49
  -2   4 -10   17.77    1.02
  -2   4 -10   20.47    1.17
   2  -4  10   17.58    0.92
  -2   4 -11  142.72    2.70
  -2   4 -11  160.53    2.82
   2  -4  11  143.93    2.66
   2  -3 -12   21.45    1.11
   2  -3 -11   21.18    1.02
  -2   3  10  137.83    2.15
   2  -3 -10  142.54    2.29
  -2   3   9    4.52    0.43
   2  -3  -9    4.61    0.53
  -2   3   8  160.51    2.13
  -2   3   8  169.86    1.94
   2  -3  -8  171.46    2.23
   2  -3  -8  175.59    2.03
  -2   3   7   98.16    1.60
  -2   3   7  105.61    1.39
   2  -3  -7  105.25    1.66
   2  -3  -7  111.88    1.56
  -2   3   6   12.49    0.57
  -2   3   6   12.98    0.45
   2  -3  -6   14.12    0.61
   2  -3  -6   14.02    0.57
  -2   3   5   48.57    1.04
  -2   3   5   52.48    0.78
   2  -3  -5   52.89    1.06
   2  -3  -5   54.89    1.00
  -2   3   4   46.87    0.96
  -2   3   4   50.17    0.63
   2  -3  -4   48.47    0.96
   2  -3  -4   51.89    0.94
  -2   3   3  409.81    2.54
  -2   3   3  391.90    2.66
  -2   3   3  433.41    2.21
  -2   3   3  401.31    2.54
   2  -3  -3  423.25    2.68
  -2   3   2    2.50    0.23
  -2   3   2    2.21    0.25
  -2   3   2    2.44    0.29
  -2   3   1 1262.96    6.18
  -2   3   1 1248.15    4.63
  -2   3   0   20.51    0.51
  -2   3   0   20.96    0.61
   2  -3   0   21.18    0.31
  -2   3  -1  400.62    2.17
  -2   3  -1  401.37    2.62
   2  -3   1  408.19    1.99
  -2   3  -2  134.13    1.11
  -2   3  -2  123.32    1.49
   2  -3   2  126.22    1.19
  -2   3  -3 1717.82    6.28
  -2   3  -3 1540.79    6.57
   2  -3   3 1559.48    5.18
  -2   3  -4  150.70    1.84
  -2   3  -4  147.16    1.80
   2  -3   4  145.22    1.62
  -2   3  -5    1.84    0.33
  -2   3  -5    1.70    0.37
   2  -3   5   10.54    0.49
  -2   3  -6  131.91    1.92
  -2   3  -6  135.89    1.92
   2  -3   6  129.62    1.82
  -2   3  -7  168.55    2.31
  -2   3  -7  174.57    2.27
   2  -3   7  156.97    2.15
  -2   3  -8    3.11    0.49
  -2   3  -8    3.07    0.51
   2  -3   8    2.95    0.41
  -2   3  -9   38.60    1.29
  -2   3  -9   37.13    1.25
   2  -3   9   35.35    1.19
  -2   3 -10   50.21    1.54
  -2   3 -10   48.82    1.51
   2  -3  10   48.86    1.45
  -2   3 -11    2.70    0.68
   2  -3  11    3.62    0.55
  -2   2  12   59.93    1.56
   2  -2 -12   62.96    1.68
  -2   2  11  294.57    3.19
   2  -2 -11  301.00    3.32
  -2   2  10   52.87    1.25
  -2   2  10   50.60    1.25
   2  -2 -10   54.12    1.37
  -2   2   9   11.22    0.59
  -2   2   9   11.54    0.59
   2  -2  -9   11.73    0.65
   2  -2  -9   12.77    0.68
  -2   2   8    1.11    0.25
  -2   2   8    1.41    0.25
   2  -2  -8    1.72    0.35
   2  -2  -8    1.64    0.37
  -2   2   7   12.16    0.55
  -2   2   7   13.75    0.53
   2  -2  -7   13.26    0.57
   2  -2  -7   13.75    0.59
  -2   2   6  233.80    2.19
  -2   2   6  240.72    1.90
   2  -2  -6  243.55    2.15
   2  -2  -6  239.55    2.11
  -2   2   5   18.75    0.59
  -2   2   5   21.16    0.51
   2  -2  -5   21.31    0.61
   2  -2  -5   20.57    0.61
  -2   2   4  461.30    2.78
  -2   2   4  465.27    2.19
   2  -2  -4  439.36    2.54
   2  -2  -4  459.36    2.66
  -2   2   3   88.32    1.15
  -2   2   3   88.03    0.72
   2  -2  -3   90.51    1.06
   2  -2  -3   87.36    1.08
  -2   2   2  745.95    3.23
  -2   2   2  788.91    3.38
  -2   2   2  735.55    3.23
  -2   2   1    0.80    0.14
  -2   2   1    2.44    0.25
  -2   2   0   50.15    0.70
  -2   2   0   50.76    0.82
   2  -2   0   47.96    0.51
  -2   2  -1  466.95    2.19
  -2   2  -1  466.26    2.58
   2  -2   1  419.83    2.03
  -2   2  -2   31.34    0.47
  -2   2  -2   32.54    0.74
  -2   2  -2   29.66    0.68
   2  -2   2   29.80    0.57
  -2   2  -3   32.22    0.43
  -2   2  -3   30.27    0.76
  -2   2  -3   30.78    0.74
   2  -2   3   27.82    0.63
  -2   2  -4   72.54    1.23
  -2   2  -4   67.03    1.13
   2  -2   4   65.15    1.08
  -2   2  -5  162.00    1.94
  -2   2  -5  158.77    1.82
   2  -2   5  152.01    1.80
  -2   2  -6  342.45    3.03
  -2   2  -6  340.91    2.80
   2  -2   6  320.34    2.85
  -2   2  -7  386.55    3.42
  -2   2  -7  374.81    3.11
   2  -2   7  346.27    3.19
  -2   2  -8  861.61    5.44
  -2   2  -8  861.35    4.99
   2  -2   8  797.32    5.18
  -2   2  -9    0.37    0.41
  -2   2  -9    0.47    0.45
   2  -2   9    1.56    0.33
  -2   2 -10    4.48    0.61
   2  -2  10    4.44    0.51
  -2   2 -11    0.57    0.51
   2  -2  11    0.08    0.35
  -2   1  13    1.02    0.43
  -2   1  12  100.56    2.01
  -2   1  11   15.62    0.78
   2  -1 -11   16.97    0.86
   2  -1 -11   16.70    0.88
  -2   1  10    4.77    0.45
   2  -1 -10    4.83    0.53
   2  -1 -10    5.28    0.57
  -2   1   9   22.06    0.74
  -2   1   9   22.90    0.80
   2  -1  -9   24.62    0.84
   2  -1  -9   24.54    0.88
  -2   1   8  344.98    2.70
  -2   1   8  358.60    2.87
   2  -1  -8  359.93    2.80
   2  -1  -8  371.24    2.95
  -2   1   7   13.45    0.53
  -2   1   7   14.45    0.55
   2  -1  -7   14.86    0.57
   2  -1  -7   14.94    0.61
  -2   1   6   77.39    1.15
  -2   1   6   67.48    1.02
   2  -1  -6   70.18    1.04
   2  -1  -6   71.94    1.15
  -2   1   5 2201.84    9.87
  -2   1   5 2156.73   10.46
   2  -1  -5 2311.04   10.50
   2  -1  -5 2347.74   10.64
  -2   1   4  145.48    1.41
  -2   1   4  147.37    1.21
   2  -1  -4  153.10    1.27
   2  -1  -4  155.74    1.47
  -2   1   3  268.86    1.84
  -2   1   3  287.45    1.56
   2  -1  -3  280.39    1.62
   2  -1  -3  281.70    1.88
  -2   1   2    0.94    0.14
  -2   1   2    1.27    0.10
   2  -1  -2    0.84    0.16
  -2   1   1 5283.74   20.59
  -2   1   1 5393.07   20.43
  -2   1   1 5241.80   22.35
  -2   1   1 5064.65   20.30
  -2   1   0  259.90    1.56
  -2   1   0  258.14    1.45
  -2   1   0  260.72    1.68
  -2   1  -1 1056.65    4.83
  -2   1  -1 1038.04    3.85
  -2   1  -1 1014.57    5.92
   2  -1   1  953.49    4.81
  -2   1  -2  254.29    1.45
  -2   1  -2  243.38    1.84
  -2   1  -2  250.01    1.74
   2  -1   2  224.63    1.66
  -2   1  -3  115.27    1.37
  -2   1  -3  115.29    1.25
   2  -1   3  104.90    1.25
  -2   1  -4  716.54    3.79
  -2   1  -4  682.13    3.30
   2  -1   4  650.57    3.50
  -2   1  -5    3.11    0.37
  -2   1  -5    2.82    0.33
   2  -1   5    2.60    0.29
  -2   1  -6  102.67    1.66
  -2   1  -6  102.01    1.43
   2  -1   6   86.44    1.49
  -2   1  -7   20.10    0.84
  -2   1  -7   23.05    0.80
   2  -1   7   17.93    0.76
  -2   1  -8  127.15    2.11
  -2   1  -8  134.35    1.86
   2  -1   8  117.44    2.01
  -2   1  -9    1.35    0.45
   2  -1   9    0.51    0.25
  -2   1 -10  207.77    3.01
   2  -1  10  184.60    2.82
  -2   1 -11   49.47    1.64
   2  -1  11   39.46    1.41
  -2   0  13   38.64    1.35
  -2   0  12   -0.16    0.31
   2   0 -12    0.43    0.45
  -2   0  11  119.06    2.07
   2   0 -11  120.92    2.07
  -2   0  10   37.39    1.11
   2   0 -10   39.58    1.06
   2   0 -10   36.96    1.13
  -2   0   9  284.01    2.37
  -2   0   9  267.92    2.72
   2   0  -9  288.00    2.56
   2   0  -9  299.81    2.87
  -2   0   8   70.37    1.13
  -2   0   8   68.03    1.27
   2   0  -8   70.72    1.17
   2   0  -8   71.15    1.33
  -2   0   7    2.37    0.25
  -2   0   7    2.29    0.25
   2   0  -7    2.39    0.29
   2   0  -7    2.15    0.33
  -2   0   6   65.87    0.98
  -2   0   6   64.72    1.04
   2   0  -6   65.68    0.90
   2   0  -6   68.36    1.13
  -2   0   5  567.90    2.85
  -2   0   5  595.39    2.97
   2   0  -5  633.11    2.70
   2   0  -5  598.03    3.13
  -2   0   4  224.51    1.66
  -2   0   4  221.42    1.60
   2   0  -4  231.70    1.37
   2   0  -4  222.51    1.74
  -2   0   3  110.87    1.11
  -2   0   3  103.83    0.98
   2   0  -3  111.63    0.82
   2   0  -3  106.58    1.11
  -2   0   2  555.19    2.52
  -2   0   2  560.94    2.42
   2   0  -2  552.14    2.52
  -2   0   1 3713.49   15.64
  -2   0   1 3859.42   15.88
  -2   0   1 4026.48   17.46
   2   0  -1 3618.40   15.49
  -2   0   0 9999.00   32.46
  -2   0   0 9407.34   30.39
  -2   0   0 9850.73   32.01
  -2   0   0 9458.51   31.40
  -2   0   0 9778.21   31.97
  -2   0  -1  193.38    1.33
  -2   0  -1  179.05    1.39
  -2   0  -1  195.73    1.43
  -2   0  -1  191.99    1.29
  -2   0  -2   71.04    0.96
  -2   0  -2   76.06    1.00
  -2   0  -2   73.83    0.82
  -2   0  -3  102.01    1.29
  -2   0  -3   97.37    1.00
   2   0   3   92.80    1.21
  -2   0  -4  255.83    2.23
  -2   0  -4  254.54    1.78
   2   0   4  216.36    2.03
  -2   0  -5   12.51    0.59
  -2   0  -5   12.73    0.49
   2   0   5   12.77    0.39
   2   0   5   11.50    0.53
  -2   0  -6  108.17    1.70
  -2   0  -6  110.46    1.37
   2   0   6   99.10    1.62
  -2   0  -7  133.49    2.03
   2   0   7  122.99    1.92
  -2   0  -8   40.89    1.25
   2   0   8   34.32    1.11
  -2   0  -9    4.22    0.57
   2   0   9    3.32    0.45
  -2   0 -10    0.61    0.45
   2   0  10    0.63    0.35
  -2   0 -11    3.36    0.68
   2   0  11    2.62    0.51
  -2  -1  13    7.14    0.65
   2   1 -13    9.66    0.90
  -2  -1  12  172.40    2.68
   2   1 -12  173.55    2.66
  -2  -1  11    0.98    0.29
   2   1 -11    0.84    0.39
  -2  -1  10  116.18    1.94
   2   1 -10  119.74    1.99
  -2  -1   9  202.04    2.39
   2   1  -9  221.05    2.15
   2   1  -9  202.69    2.42
  -2  -1   8    0.20    0.14
  -2  -1   8    0.10    0.16
   2   1  -8    0.04    0.23
   2   1  -8    0.37    0.29
  -2  -1   7  317.05    2.17
  -2  -1   7  309.51    2.58
   2   1  -7  326.52    2.15
   2   1  -7  315.43    2.64
  -2  -1   6   55.84    0.86
  -2  -1   6   54.20    1.00
   2   1  -6   55.37    0.78
   2   1  -6   54.20    1.02
  -2  -1   5  239.88    1.74
  -2  -1   5  238.02    1.92
   2   1  -5  262.03    1.51
   2   1  -5  227.34    1.94
  -2  -1   4  147.47    1.29
  -2  -1   4  145.67    1.39
   2   1  -4  142.82    1.41
  -2  -1   3  718.58    3.01
  -2  -1   3  715.74    3.05
   2   1  -3  714.12    3.07
  -2  -1   2  684.87    2.89
  -2  -1   2  654.33    2.87
   2   1  -2  631.59    2.70
  -2  -1   1  169.60    1.33
  -2  -1   1  170.72    1.33
  -2  -1   1  170.56    1.06
   2   1  -1  163.23    1.15
  -2  -1   0  951.42    5.38
  -2  -1   0  985.99    4.91
   2   1   0  987.24    4.67
  -2  -1  -1  255.60    1.41
  -2  -1  -1  230.10    1.72
  -2  -1  -1  248.05    1.68
  -2  -1  -1  246.60    1.37
  -2  -1  -2  145.34    1.47
  -2  -1  -2  156.03    1.47
  -2  -1  -2  156.91    1.04
  -2  -1  -3  538.38    3.07
  -2  -1  -3  537.52    2.33
  -2  -1  -4  834.02    4.20
  -2  -1  -4  844.05    3.19
   2   1   4  743.88    3.93
  -2  -1  -5  674.52    4.05
  -2  -1  -5  667.78    2.89
   2   1   5  593.54    3.07
   2   1   5  578.13    3.70
  -2  -1  -6  282.23    2.80
   2   1   6  258.02    2.07
   2   1   6  238.57    2.54
  -2  -1  -7    2.39    0.41
   2   1   7    2.42    0.35
  -2  -1  -8  186.36    2.60
   2   1   8  174.98    2.48
  -2  -1  -9   50.74    1.49
   2   1   9   47.22    1.39
  -2  -1 -10   64.06    1.76
   2   1  10   55.67    1.60
  -2  -1 -11   47.26    1.64
   2   1  11   43.92    1.49
  -2  -2  13    9.78    0.72
   2   2 -13   11.20    0.92
  -2  -2  12    0.25    0.27
   2   2 -12    0.80    0.49
  -2  -2  11   36.06    1.19
   2   2 -11   37.56    1.27
  -2  -2  10    0.25    0.25
   2   2 -10   -0.02    0.33
  -2  -2   9   88.09    1.64
   2   2  -9   93.35    1.70
  -2  -2   8 1280.85    5.89
   2   2  -8 1345.67    4.91
   2   2  -8 1273.32    5.89
  -2  -2   7  204.92    1.68
  -2  -2   7  194.14    2.11
   2   2  -7  206.72    1.66
   2   2  -7  188.41    2.11
  -2  -2   6  515.05    2.64
  -2  -2   6  480.03    3.13
   2   2  -6  534.76    2.48
   2   2  -6  497.96    3.21
  -2  -2   5   84.12    1.02
  -2  -2   5   85.21    1.23
   2   2  -5   90.92    0.84
   2   2  -5   83.82    1.23
  -2  -2   4  635.32    2.91
  -2  -2   4  607.03    3.13
   2   2  -4  603.64    3.09
  -2  -2   3   88.91    1.02
  -2  -2   3   91.16    1.11
  -2  -2   3   94.95    0.72
   2   2  -3   89.42    1.06
  -2  -2   2  734.69    3.21
  -2  -2   2  772.78    3.32
   2   2  -2  727.98    2.99
  -2  -2   1  217.14    1.66
  -2  -2   1  251.10    1.45
   2   2  -1  225.27    1.39
  -2  -2   0  471.07    2.29
   2   2   0  437.05    2.07
  -2  -2  -1  713.71    3.36
  -2  -2  -1  755.96    3.27
   2   2   1  749.16    4.95
  -2  -2  -2  181.30    1.74
  -2  -2  -2  198.70    1.78
  -2  -2  -3  404.61    2.80
  -2  -2  -3  415.27    2.82
  -2  -2  -4   29.92    0.84
   2   2   4   27.63    0.80
  -2  -2  -5   10.32    0.59
   2   2   5    8.68    0.43
   2   2   5    8.29    0.49
  -2  -2  -6   81.15    1.58
   2   2   6   70.08    1.21
   2   2   6   69.28    1.41
  -2  -2  -7  261.13    2.99
   2   2   7  231.67    2.74
  -2  -2  -8   53.36    1.47
   2   2   8   51.29    1.37
  -2  -2  -9  121.91    2.31
   2   2   9  111.71    2.15
  -2  -2 -10  210.63    3.19
   2   2  10  185.97    2.91
   2   2  11   28.00    1.23
  -2  -3  13   48.39    1.56
   2   3 -13   54.28    1.72
  -2  -3  12  147.39    2.56
   2   3 -12  148.21    2.58
  -2  -3  11   75.61    1.74
   2   3 -11   75.53    1.78
  -2  -3  10    8.21    0.59
   2   3 -10    9.37    0.68
  -2  -3   9   -0.12    0.20
   2   3  -9   -0.29    0.29
  -2  -3   8  156.33    2.11
   2   3  -8  161.39    2.17
  -2  -3   7   71.53    1.35
   2   3  -7   67.09    1.33
  -2  -3   6   81.28    1.33
   2   3  -6   83.82    1.37
  -2  -3   5  326.32    2.54
   2   3  -5  314.43    2.48
  -2  -3   4 1382.15    5.18
   2   3  -4 1364.93    5.14
  -2  -3   3 1298.88    4.83
  -2  -3   3 1371.81    5.49
   2   3  -3 1235.54    4.48
  -2  -3   2   10.56    0.41
  -2  -3   2   11.07    0.33
   2   3  -2    9.84    0.37
  -2  -3   1  102.99    1.25
  -2  -3   1  108.11    1.08
   2   3  -1  105.78    0.98
  -2  -3   0  532.92    2.97
  -2  -3   0  563.50    2.80
   2   3   0  553.80    2.39
  -2  -3  -1  545.61    3.11
  -2  -3  -1  602.92    3.13
  -2  -3  -2   29.99    0.76
  -2  -3  -2   32.34    0.80
  -2  -3  -3   83.43    1.33
  -2  -3  -3   87.93    1.39
  -2  -3  -4  266.63    2.54
  -2  -3  -4  282.03    2.66
   2   3   4  250.87    2.35
  -2  -3  -5    1.58    0.35
   2   3   5    0.45    0.23
   2   3   5    0.90    0.27
  -2  -3  -6    0.29    0.31
   2   3   6    0.18    0.25
   2   3   6    0.39    0.25
  -2  -3  -7    8.56    0.68
   2   3   7    8.45    0.53
   2   3   7    7.63    0.57
  -2  -3  -8    0.45    0.41
   2   3   8    0.72    0.31
  -2  -3  -9    5.30    0.68
   2   3   9    4.09    0.51
  -2  -3 -10    1.94    0.57
   2   3  10    1.27    0.41
  -2  -4  13  137.52    2.64
   2   4 -13  132.82    2.66
  -2  -4  12   -0.04    0.33
   2   4 -12    0.25    0.49
  -2  -4  11    3.70    0.49
   2   4 -11    3.97    0.59
  -2  -4  10  121.13    2.13
   2   4 -10  120.96    2.17
  -2  -4   9    5.57    0.49
   2   4  -9    3.81    0.49
  -2  -4   8  221.42    2.60
   2   4  -8  224.92    2.66
  -2  -4   7    5.77    0.45
   2   4  -7    6.37    0.55
  -2  -4   6  358.92    2.97
   2   4  -6  350.74    2.95
  -2  -4   5  179.42    2.01
   2   4  -5  169.25    1.92
  -2  -4   4  188.67    1.96
   2   4  -4  179.99    1.86
  -2  -4   3   94.85    1.35
  -2  -4   3   98.45    1.11
   2   4  -3   95.81    1.27
  -2  -4   2   97.90    1.33
  -2  -4   2  105.35    1.19
   2   4  -2  102.11    1.19
  -2  -4   1   51.09    0.96
  -2  -4   1   70.47    1.02
   2   4  -1   52.97    0.78
  -2  -4   0  511.43    3.13
  -2  -4   0  569.56    3.15
   2   4   0  557.32    2.42
  -2  -4  -1   64.78    1.15
  -2  -4  -1   68.61    1.17
  -2  -4  -2    0.35    0.18
  -2  -4  -2   -0.02    0.20
  -2  -4  -3  368.69    2.97
  -2  -4  -3  409.23    3.21
   2   4   3  353.27    2.97
  -2  -4  -4   10.97    0.59
  -2  -4  -4   11.85    0.65
   2   4   4   10.05    0.57
  -2  -4  -5 1026.05    5.75
   2   4   5  888.22    5.06
   2   4   5  910.43    5.16
  -2  -4  -6  230.14    2.89
   2   4   6  207.01    2.52
   2   4   6  209.63    2.60
  -2  -4  -7    6.82    0.65
   2   4   7    4.81    0.45
   2   4   7    5.28    0.49
  -2  -4  -8    3.52    0.59
   2   4   8    3.64    0.49
  -2  -4  -9   36.15    1.43
   2   4   9   32.58    1.23
   2   4  10   13.82    0.90
  -2  -5  12   13.16    0.84
   2   5 -12   14.37    1.02
  -2  -5  11  218.68    3.11
   2   5 -11  225.08    3.23
  -2  -5  10   40.36    1.29
   2   5 -10   40.51    1.39
  -2  -5   9  224.12    2.85
   2   5  -9  209.00    2.82
  -2  -5   8   56.94    1.37
   2   5  -8   61.81    1.49
  -2  -5   7  142.15    2.07
   2   5  -7  143.72    2.13
  -2  -5   6   41.10    1.06
   2   5  -6   40.65    1.11
  -2  -5   5   94.97    1.56
   2   5  -5   91.80    1.51
  -2  -5   4  238.20    2.35
  -2  -5   4  246.29    2.01
   2   5  -4  234.38    2.25
  -2  -5   3  460.98    3.19
  -2  -5   3  475.00    2.82
   2   5  -3  479.70    3.03
  -2  -5   2  612.35    3.64
  -2  -5   2  653.80    3.44
   2   5  -2  633.50    3.25
  -2  -5   1   71.43    1.23
  -2  -5   1   80.83    1.25
   2   5  -1   79.29    1.04
  -2  -5   0  166.67    1.90
  -2  -5   0  180.73    1.96
  -2  -5  -1   19.04    0.68
  -2  -5  -1   19.44    0.72
  -2  -5  -2    4.75    0.41
  -2  -5  -2    4.73    0.47
   2   5   2    3.83    0.39
  -2  -5  -3   43.86    1.08
  -2  -5  -3   47.73    1.21
   2   5   3   38.66    1.08
  -2  -5  -4  112.35    1.80
  -2  -5  -4  118.34    1.99
   2   5   4  103.03    1.80
  -2  -5  -5   22.74    0.98
   2   5   5   20.82    0.86
   2   5   5   20.49    0.84
  -2  -5  -6   58.33    1.58
   2   5   6   56.92    1.43
   2   5   6   52.56    1.37
  -2  -5  -7  319.13    3.77
   2   5   7  277.48    3.23
   2   5   7  283.66    3.30
  -2  -5  -8   10.23    0.90
   2   5   8   10.79    0.72
   2   5   8   10.42    0.74
  -2  -6  12   33.55    1.35
   2   6 -12   33.96    1.49
  -2  -6  11    1.47    0.43
   2   6 -11    2.42    0.63
  -2  -6  10    4.67    0.53
   2   6 -10    5.12    0.70
  -2  -6   9   35.88    1.21
   2   6  -9   35.72    1.29
  -2  -6   8  175.02    2.50
   2   6  -8  175.96    2.58
  -2  -6   7   17.85    0.80
   2   6  -7   19.53    0.90
  -2  -6   6   91.84    1.68
   2   6  -6   92.53    1.72
  -2  -6   5   82.63    1.54
   2   6  -5   82.87    1.56
  -2  -6   4    0.00    0.23
  -2  -6   4   -0.10    0.25
   2   6  -4    0.23    0.33
  -2  -6   3 1124.21    5.38
  -2  -6   3 1246.69    5.24
   2   6  -3 1102.35    4.97
  -2  -6   2  477.35    3.44
  -2  -6   2  512.96    3.40
   2   6  -2  508.93    3.13
  -2  -6   1   15.84    0.63
  -2  -6   1   17.34    0.70
  -2  -6   0   28.00    0.86
  -2  -6   0   27.88    0.88
   2   6   0   25.15    0.88
  -2  -6  -1  137.79    1.88
  -2  -6  -1  149.52    2.05
   2   6   1  120.74    1.92
  -2  -6  -2    0.04    0.23
  -2  -6  -2    0.80    0.33
   2   6   2   -0.06    0.20
  -2  -6  -3   16.70    0.74
  -2  -6  -3   17.42    0.84
   2   6   3   15.13    0.78
  -2  -6  -4   51.97    1.31
  -2  -6  -4   53.50    1.45
   2   6   4   46.89    1.33
  -2  -6  -5    8.02    0.74
   2   6   5    6.26    0.57
   2   6   5    6.94    0.55
  -2  -6  -6   12.89    0.88
   2   6   6   11.09    0.72
   2   6   6   11.52    0.72
  -2  -6  -7    0.23    0.45
   2   6   7    0.59    0.37
   2   6   7    0.18    0.33
   2   6   8   15.29    0.90
  -2  -7  11   49.53    1.60
   2   7 -11   50.41    1.76
  -2  -7  10   39.91    1.37
   2   7 -10   38.38    1.49
  -2  -7   9   91.76    1.96
   2   7  -9   92.58    2.11
  -2  -7   8   14.72    0.80
   2   7  -8   15.78    0.94
  -2  -7   7  160.71    2.39
   2   7  -7  162.76    2.52
  -2  -7   6   10.79    0.65
   2   7  -6   10.52    0.74
  -2  -7   5   12.59    0.68
   2   7  -5   11.50    0.72
  -2  -7   4    1.92    0.33
  -2  -7   4    2.54    0.39
   2   7  -4    2.19    0.45
  -2  -7   3  172.91    2.23
  -2  -7   3  184.11    2.21
   2   7  -3  158.22    2.15
  -2  -7   2    0.37    0.20
  -2  -7   2    0.23    0.27
   2   7  -2    0.20    0.23
  -2  -7   1    1.96    0.33
  -2  -7   1    2.48    0.41
   2   7  -1    2.09    0.37
  -2  -7   0  297.15    2.91
  -2  -7   0  301.06    3.05
   2   7   0  273.31    3.05
  -2  -7  -1   27.12    0.92
  -2  -7  -1   29.51    1.04
   2   7   1   25.95    0.98
  -2  -7  -2  487.50    3.87
  -2  -7  -2  510.04    4.28
   2   7   2  456.27    4.15
  -2  -7  -3    7.88    0.57
  -2  -7  -3    8.27    0.68
   2   7   3    6.47    0.57
  -2  -7  -4   14.02    0.86
   2   7   4   12.59    0.78
  -2  -7  -5   33.67    1.33
   2   7   5   31.05    1.21
  -2  -7  -6    4.38    0.70
   2   7   6    4.44    0.57
  -2  -8  10  135.76    2.58
   2   8 -10  133.94    2.76
  -2  -8   9   16.03    0.90
   2   8  -9   17.97    1.13
  -2  -8   8   12.42    0.78
   2   8  -8   11.69    0.92
  -2  -8   7   59.58    1.56
   2   8  -7   62.61    1.70
  -2  -8   6   45.81    1.33
   2   8  -6   43.39    1.37
  -2  -8   5  177.31    2.50
   2   8  -5  177.25    2.52
  -2  -8   4   32.01    1.06
   2   8  -4   31.05    1.02
  -2  -8   3   63.10    1.43
  -2  -8   3   64.90    1.47
   2   8  -3   60.28    1.45
  -2  -8   2    0.53    0.27
  -2  -8   2    0.53    0.33
   2   8  -2    0.55    0.31
  -2  -8   1   54.18    1.41
   2   8  -1   47.12    1.35
  -2  -8   0    2.60    0.45
   2   8   0    2.13    0.41
  -2  -8  -1    0.63    0.39
   2   8   1    0.94    0.35
  -2  -8  -2    4.20    0.61
   2   8   2    3.54    0.49
  -2  -8  -3   49.04    1.54
   2   8   3   40.24    1.39
  -2  -8  -4  130.38    2.54
   2   8   4  107.72    2.29
  -2  -8  -5   45.91    1.64
   2   8   5   36.08    1.37
  -2  -9   8   78.90    1.92
   2   9  -8   76.24    2.07
   2   9  -7   17.09    1.08
   2   9  -3    1.13    0.37
   2   9  -2   18.69    0.92
  -2  -9   1   23.74    1.08
   2   9  -1   21.51    1.00
  -2  -9   0    4.36    0.61
   2   9   0    3.68    0.53
  -2  -9  -1   32.52    1.31
   2   9   1   27.28    1.19
  -2  -9  -2    2.13    0.57
   2   9   2    0.20    0.43
  -2  -9  -3    2.50    0.63
   2  10  -2    0.20    0.37
   2  10  -1   18.07    1.00
  -3   9   4    7.43    0.70
   3  -9  -4    7.23    0.78
  -3   9   3   81.38    1.96
   3  -9  -3   78.99    2.05
  -3   9   2   14.06    0.84
   3  -9  -2   15.54    0.98
  -3   9   1   21.57    0.98
  -3   9   1   23.93    1.17
   3  -9  -1   24.52    1.19
  -3   9   0    4.65    0.76
   3  -9   0    2.99    0.57
  -3   9  -1  129.58    2.50
   3  -9   1  127.82    2.52
  -3   9  -2    4.85    0.78
  -3   9  -3   85.51    2.17
  -3   9  -4   45.56    1.68
   3  -8  -7   12.12    0.96
  -3   8   6   25.30    1.15
   3  -8  -6   27.84    1.27
  -3   8   5    1.06    0.39
   3  -8  -5    0.51    0.41
  -3   8   4    0.84    0.35
   3  -8  -4    1.39    0.47
  -3   8   3    5.51    0.55
   3  -8  -3    6.32    0.70
  -3   8   2   62.30    1.49
  -3   8   2   62.20    1.56
  -3   8   2   63.10    1.60
   3  -8  -2   62.55    1.68
  -3   8   1   10.11    0.68
  -3   8   1   11.63    0.86
   3  -8  -1   10.56    0.78
  -3   8   0   90.20    1.74
  -3   8   0   90.39    1.96
   3  -8   0   92.13    2.01
  -3   8  -1   63.18    1.68
  -3   8  -2    9.48    0.82
  -3   8  -3   26.71    1.19
  -3   8  -4   15.82    1.00
  -3   8  -5   20.14    1.15
  -3   8  -6    8.84    0.92
  -3   7   8    5.42    0.59
   3  -7  -8    6.28    0.76
  -3   7   7   45.77    1.47
   3  -7  -7   49.35    1.56
  -3   7   6   23.97    1.04
   3  -7  -6   27.80    1.17
  -3   7   5  174.22    2.66
   3  -7  -5  192.48    2.82
  -3   7   4    3.34    0.41
  -3   7   4    2.39    0.43
  -3   7   4    2.60    0.51
   3  -7  -4    2.48    0.49
   3  -7  -4    3.17    0.49
  -3   7   3  267.43    2.89
  -3   7   3  248.89    2.99
  -3   7   3  270.62    2.99
   3  -7  -3  256.83    3.13
  -3   7   2    3.56    0.45
  -3   7   2    2.42    0.47
   3  -7  -2    2.19    0.43
  -3   7   1   61.61    1.41
  -3   7   1   61.67    1.49
   3  -7  -1   57.49    1.47
  -3   7   0   31.64    0.98
  -3   7   0   29.94    1.11
  -3   7  -1  111.47    1.74
  -3   7  -1  101.87    1.96
  -3   7  -2    7.02    0.70
  -3   7  -3    5.32    0.65
  -3   7  -4   46.38    1.47
  -3   7  -5   17.87    1.02
  -3   7  -6   82.79    2.03
  -3   7  -7   12.10    0.96
  -3   7  -8   28.98    1.37
  -3   6  10   13.37    0.88
   3  -6 -10   13.80    1.00
  -3   6   9   43.11    1.43
   3  -6  -9   50.99    1.60
  -3   6   8   79.70    1.86
   3  -6  -8   93.13    2.03
  -3   6   7   15.64    0.84
   3  -6  -7   16.64    0.92
  -3   6   6   97.55    1.94
   3  -6  -6  103.16    1.99
  -3   6   5   88.03    1.78
   3  -6  -5   86.11    1.76
   3  -6  -5   99.19    1.74
  -3   6   4   67.44    1.51
  -3   6   4   69.96    1.45
   3  -6  -4   72.64    1.58
   3  -6  -4   70.31    1.45
  -3   6   3    2.72    0.33
  -3   6   3    3.05    0.39
  -3   6   3    3.11    0.45
   3  -6  -3    2.85    0.43
  -3   6   2    9.44    0.55
  -3   6   2    9.76    0.63
   3  -6  -2    9.07    0.61
  -3   6   1   12.77    0.61
  -3   6   1   12.46    0.72
  -3   6   0  117.69    1.72
  -3   6   0  121.70    1.94
  -3   6  -1  188.49    2.07
  -3   6  -1  179.54    2.39
  -3   6  -2  124.71    2.07
  -3   6  -3  102.81    1.92
  -3   6  -4    1.23    0.41
  -3   6  -5   21.90    1.02
  -3   6  -6    4.75    0.65
  -3   6  -7   18.46    1.06
  -3   6  -8   10.03    0.90
  -3   6  -9   33.10    1.45
  -3   5  11  277.03    3.60
   3  -5 -11  298.34    3.77
  -3   5  10   35.23    1.27
   3  -5 -10   36.39    1.37
  -3   5   9   87.48    1.92
   3  -5  -9   97.53    2.01
  -3   5   8    8.31    0.63
   3  -5  -8    9.50    0.68
  -3   5   7   13.63    0.74
   3  -5  -7   15.72    0.82
   3  -5  -7   16.29    0.78
  -3   5   6    6.24    0.53
   3  -5  -6    8.02    0.59
   3  -5  -6    7.68    0.61
  -3   5   5   38.91    1.13
   3  -5  -5   40.55    1.13
   3  -5  -5   44.70    1.13
  -3   5   4   29.56    0.94
   3  -5  -4   28.47    0.94
   3  -5  -4   29.35    0.92
  -3   5   3  147.20    1.90
  -3   5   3  139.63    1.94
  -3   5   3  151.17    1.96
   3  -5  -3  145.75    1.99
  -3   5   2  197.51    2.21
  -3   5   2  197.84    2.25
  -3   5   1   13.49    0.59
  -3   5   1   11.73    0.63
  -3   5   0   43.33    0.96
  -3   5   0   43.37    1.11
  -3   5  -1    0.18    0.18
  -3   5  -1    0.49    0.29
  -3   5  -2    2.87    0.31
  -3   5  -2    2.80    0.43
  -3   5  -3  116.38    1.90
  -3   5  -4   11.75    0.70
  -3   5  -5  175.49    2.48
  -3   5  -6   97.73    1.96
   3  -5   6   96.06    1.68
  -3   5  -7   30.93    1.21
   3  -5   7   31.91    1.04
  -3   5  -8    9.13    0.78
   3  -5   8    7.59    0.61
  -3   5  -9   38.46    1.47
   3  -5   9   36.43    1.27
  -3   5 -10    2.95    0.74
   3  -5  10    2.46    0.51
  -3   4  11    4.42    0.55
   3  -4 -11    4.73    0.65
  -3   4  10   18.97    0.90
   3  -4 -10   19.71    0.94
  -3   4   9    5.53    0.51
   3  -4  -9    5.18    0.57
  -3   4   8  133.84    2.15
   3  -4  -8  145.96    2.17
   3  -4  -8  149.84    2.09
  -3   4   7    7.51    0.53
   3  -4  -7    7.82    0.55
   3  -4  -7    8.21    0.61
  -3   4   6  952.67    5.32
   3  -4  -6 1012.13    5.24
   3  -4  -6  976.68    4.97
  -3   4   5   26.34    0.88
   3  -4  -5   26.63    0.86
   3  -4  -5   27.96    0.86
  -3   4   4  236.34    2.44
   3  -4  -4  236.05    2.33
   3  -4  -4  236.71    2.33
  -3   4   3  256.07    2.35
  -3   4   3  256.15    2.44
  -3   4   3  256.32    2.39
   3  -4  -3  264.28    2.44
  -3   4   2  160.69    1.86
  -3   4   2  147.94    1.78
  -3   4   2  160.32    1.90
  -3   4   1   17.42    0.59
  -3   4   1   15.96    0.65
  -3   4   0    9.91    0.45
  -3   4   0    9.95    0.55
  -3   4  -1    8.84    0.41
  -3   4  -1    8.86    0.55
  -3   4  -2   11.61    0.43
  -3   4  -2    9.50    0.55
   3  -4   2   11.36    0.41
  -3   4  -3  232.53    2.50
   3  -4   3  226.37    1.96
  -3   4  -4    3.85    0.47
   3  -4   4    3.32    0.33
  -3   4  -5   77.78    1.58
   3  -4   5   79.82    1.41
  -3   4  -6    4.15    0.53
  -3   4  -6    4.58    0.57
   3  -4   6    4.50    0.41
  -3   4  -7    0.23    0.37
  -3   4  -7    0.41    0.41
   3  -4   7    0.18    0.25
  -3   4  -8    5.81    0.70
  -3   4  -8    6.84    0.72
   3  -4   8    5.49    0.51
  -3   4  -9    8.78    0.82
  -3   4  -9    7.90    0.80
   3  -4   9    8.43    0.65
  -3   4 -10   37.82    1.51
  -3   4 -10   41.96    1.54
   3  -4  10   36.00    1.33
  -3   3  11   43.92    1.31
  -3   3  10    4.87    0.49
   3  -3 -10    4.36    0.55
  -3   3   9  283.21    3.03
   3  -3  -9  305.87    3.05
   3  -3  -9  310.33    3.03
  -3   3   8   58.23    1.33
   3  -3  -8   62.18    1.31
   3  -3  -8   63.47    1.35
  -3   3   7   80.03    1.51
   3  -3  -7   82.73    1.43
   3  -3  -7   83.90    1.47
  -3   3   6  227.68    2.42
   3  -3  -6  250.24    2.35
   3  -3  -6  249.50    2.42
  -3   3   5    4.61    0.39
   3  -3  -5    4.32    0.37
   3  -3  -5    6.47    0.47
  -3   3   4   52.79    1.08
   3  -3  -4   57.60    1.04
   3  -3  -4   55.94    1.08
  -3   3   3   78.70    1.23
  -3   3   3   80.56    1.27
  -3   3   3   75.46    1.23
   3  -3  -3   78.92    1.19
  -3   3   2  497.51    3.09
  -3   3   2  511.24    3.09
  -3   3   2  533.41    3.23
  -3   3   1  374.91    2.52
  -3   3   1  383.55    2.74
  -3   3   0 1208.21    4.50
  -3   3   0 1163.88    4.91
   3  -3   0 1102.17    3.89
  -3   3  -1   20.77    0.53
  -3   3  -1   18.38    0.65
   3  -3   1   18.85    0.45
  -3   3  -2  176.04    1.45
  -3   3  -2  157.32    1.86
   3  -3   2  161.78    1.49
  -3   3  -3   92.78    0.96
  -3   3  -3   85.27    1.43
   3  -3   3   83.73    1.21
  -3   3  -4   50.80    1.19
  -3   3  -4   53.63    1.19
   3  -3   4   48.28    1.00
  -3   3  -5   11.01    0.65
  -3   3  -5   10.19    0.63
   3  -3   5   10.40    0.53
  -3   3  -6    3.75    0.49
  -3   3  -6    3.42    0.49
   3  -3   6    3.56    0.39
  -3   3  -7  478.90    4.18
  -3   3  -7  482.06    3.93
   3  -3   7  471.88    3.93
  -3   3  -8  102.97    2.07
  -3   3  -8  109.07    2.01
   3  -3   8  102.24    1.94
  -3   3  -9  154.10    2.66
  -3   3  -9  156.70    2.50
   3  -3   9  140.84    2.44
  -3   3 -10    0.04    0.47
   3  -3  10   -0.53    0.31
   3  -2 -11   17.75    0.94
  -3   2  10   70.39    1.49
   3  -2 -10   71.33    1.47
   3  -2 -10   76.94    1.62
  -3   2   9    6.35    0.49
  -3   2   9    7.80    0.47
   3  -2  -9    9.50    0.59
   3  -2  -9    5.26    0.53
  -3   2   8   13.43    0.63
  -3   2   8   14.63    0.57
   3  -2  -8   16.01    0.65
   3  -2  -8   14.94    0.72
  -3   2   7    0.25    0.18
  -3   2   7    0.68    0.18
   3  -2  -7    0.25    0.23
   3  -2  -7    0.02    0.25
  -3   2   6   45.89    1.02
  -3   2   6   46.85    0.80
   3  -2  -6   49.51    0.96
   3  -2  -6   45.54    1.02
  -3   2   5  169.10    1.88
  -3   2   5  170.93    1.37
   3  -2  -5  177.80    1.68
   3  -2  -5  175.00    1.88
  -3   2   4  307.49    2.42
  -3   2   4  343.82    1.78
   3  -2  -4  328.51    2.19
   3  -2  -4  309.49    2.42
  -3   2   3  158.09    1.66
  -3   2   3  169.45    1.08
   3  -2  -3  149.27    1.62
  -3   2   2   11.83    0.47
  -3   2   2   11.52    0.45
  -3   2   2   13.16    0.27
  -3   2   2   11.97    0.49
  -3   2   1   96.98    1.19
  -3   2   1   93.46    0.80
  -3   2   1   94.07    1.25
  -3   2   0   47.14    0.80
  -3   2   0   47.03    0.90
   3  -2   0   42.53    0.61
  -3   2  -1    1.78    0.20
  -3   2  -1    1.41    0.25
   3  -2   1    1.47    0.16
  -3   2  -2  382.22    2.11
  -3   2  -2  356.18    2.64
  -3   2  -2  380.33    2.66
   3  -2   2  336.74    2.23
  -3   2  -3   79.17    0.88
  -3   2  -3   74.48    1.29
  -3   2  -3   75.06    1.23
   3  -2   3   72.29    1.15
  -3   2  -4  316.39    2.80
  -3   2  -4  312.26    2.60
   3  -2   4  274.04    2.42
  -3   2  -5   15.25    0.72
  -3   2  -5   16.76    0.70
   3  -2   5   14.27    0.61
  -3   2  -6  304.17    3.09
  -3   2  -6  301.16    2.78
   3  -2   6  267.47    2.76
  -3   2  -7   11.69    0.76
  -3   2  -7   12.77    0.70
   3  -2   7   12.12    0.68
  -3   2  -8   29.17    1.15
  -3   2  -8   30.97    1.06
   3  -2   8   28.31    1.06
  -3   2  -9   20.28    1.06
   3  -2   9   18.71    0.92
  -3   2 -10   32.03    1.35
   3  -2  10   29.51    1.21
  -3   1  12   -0.10    0.29
   3  -1 -12    0.18    0.47
  -3   1  11    9.31    0.61
   3  -1 -11    9.13    0.74
  -3   1  10   17.17    0.72
  -3   1  10   18.30    0.76
   3  -1 -10   19.40    0.88
  -3   1   9  340.67    2.97
  -3   1   9  336.14    2.93
   3  -1  -9  353.46    2.80
   3  -1  -9  349.79    3.19
  -3   1   8  106.74    1.60
  -3   1   8  112.51    1.56
   3  -1  -8  113.37    1.47
   3  -1  -8  114.50    1.74
  -3   1   7  461.57    3.19
  -3   1   7  489.88    3.03
   3  -1  -7  501.38    2.89
   3  -1  -7  492.29    3.42
  -3   1   6  534.17    3.30
  -3   1   6  562.27    2.99
   3  -1  -6  583.52    2.91
   3  -1  -6  566.59    3.48
  -3   1   5  401.31    2.74
  -3   1   5  381.21    2.23
   3  -1  -5  401.82    2.21
   3  -1  -5  384.32    2.72
  -3   1   4  108.54    1.35
  -3   1   4  104.16    1.04
   3  -1  -4  110.55    1.06
   3  -1  -4  105.74    1.35
  -3   1   3   87.42    1.17
  -3   1   3   92.31    0.90
   3  -1  -3   84.31    1.15
  -3   1   2  554.04    2.89
  -3   1   2  574.24    2.48
   3  -1  -2  537.50    2.89
  -3   1   1  112.90    1.25
  -3   1   1  116.30    1.25
  -3   1   1  122.42    1.06
  -3   1   1  114.01    1.27
  -3   1   0  157.91    1.41
  -3   1   0  150.56    1.29
  -3   1   0  160.82    1.43
  -3   1   0  155.17    1.49
  -3   1  -1    8.72    0.35
  -3   1  -1    9.35    0.37
  -3   1  -1   10.23    0.43
  -3   1  -1   10.07    0.43
  -3   1  -2  573.45    2.68
  -3   1  -2  556.70    3.17
  -3   1  -2  522.67    2.87
   3  -1   2  492.13    2.82
  -3   1  -3   75.49    1.27
  -3   1  -3   74.89    1.13
   3  -1   3   68.38    1.13
  -3   1  -4   81.81    1.41
  -3   1  -4   83.16    1.23
   3  -1   4   72.62    1.27
  -3   1  -5   18.83    0.78
  -3   1  -5   19.77    0.68
   3  -1   5   16.21    0.68
  -3   1  -6   10.85    0.68
  -3   1  -6   10.85    0.59
   3  -1   6    8.70    0.55
  -3   1  -7   12.04    0.76
   3  -1   7   11.22    0.65
  -3   1  -8    3.40    0.55
   3  -1   8    3.11    0.43
  -3   1  -9  105.06    2.19
   3  -1   9   99.39    2.07
  -3   1 -10   29.51    1.31
   3  -1  10   24.81    1.13
  -3   0  13   -0.12    0.33
   3   0 -13    0.06    0.53
  -3   0  12  307.22    3.46
   3   0 -12  322.92    3.60
  -3   0  11   43.56    1.25
   3   0 -11   45.56    1.35
  -3   0  10  107.05    1.80
   3   0 -10  107.23    1.90
  -3   0   9  281.00    2.56
  -3   0   9  278.55    2.72
   3   0  -9  297.50    2.97
  -3   0   8    2.60    0.31
  -3   0   8    2.70    0.31
   3   0  -8    3.42    0.33
   3   0  -8    2.74    0.39
  -3   0   7   56.74    1.06
  -3   0   7   57.47    1.08
   3   0  -7   58.17    1.19
  -3   0   6   22.54    0.65
  -3   0   6   20.82    0.61
   3   0  -6   22.19    0.49
   3   0  -6   21.88    0.72
  -3   0   5   73.91    1.13
  -3   0   5   72.17    1.02
   3   0  -5   76.94    0.78
   3   0  -5   73.97    1.17
  -3   0   4    5.18    0.33
  -3   0   4    5.53    0.29
   3   0  -4    6.04    0.20
   3   0  -4    5.51    0.35
  -3   0   3 1372.79    6.90
  -3   0   3 1428.81    7.08
   3   0  -3 1290.27    5.73
  -3   0   2   18.22    0.51
  -3   0   2   19.08    0.47
   3   0  -2   17.07    0.49
  -3   0   1  990.35    4.11
  -3   0   1  962.91    4.48
  -3   0   1 1025.58    4.34
   3   0  -1  943.03    3.66
  -3   0   0  211.29    1.58
  -3   0   0  205.84    1.66
  -3   0   0  196.06    1.60
  -3   0   0  210.80    1.56
  -3   0   0  204.37    1.56
  -3   0  -1    2.85    0.23
  -3   0  -1    3.48    0.27
  -3   0  -1    4.24    0.31
  -3   0  -1    3.68    0.29
  -3   0  -2   65.29    1.06
  -3   0  -2   70.35    1.11
  -3   0  -2   68.55    0.92
  -3   0  -3    0.57    0.23
  -3   0  -3    0.88    0.20
   3   0   3    0.65    0.20
  -3   0  -4  440.16    3.23
  -3   0  -4  439.32    2.56
   3   0   4  368.60    2.93
  -3   0  -5   60.38    1.31
  -3   0  -5   60.22    1.02
   3   0   5   50.27    1.17
  -3   0  -6  391.61    3.50
   3   0   6  336.45    3.19
  -3   0  -7    2.68    0.47
   3   0   7    2.07    0.37
  -3   0  -8  428.41    4.13
   3   0   8  366.23    3.77
  -3   0  -9   10.64    0.84
   3   0   9    8.00    0.65
  -3   0 -10    9.17    0.88
   3   0  10    7.92    0.68
  -3  -1  14   38.48    1.41
   3   1 -14   42.94    1.62
  -3  -1  12   57.68    1.54
   3   1 -12   61.10    1.66
  -3  -1  11   16.91    0.80
   3   1 -11   17.19    0.92
  -3  -1  10   14.80    0.72
   3   1 -10   13.96    0.80
  -3  -1   9    1.82    0.33
  -3  -1   9    1.23    0.29
   3   1  -9    1.94    0.43
  -3  -1   8   99.99    1.41
  -3  -1   8   95.15    1.54
   3   1  -8   98.82    1.66
  -3  -1   7   90.22    1.29
  -3  -1   7   93.62    1.43
   3   1  -7   91.53    1.51
  -3  -1   6  366.50    2.54
  -3  -1   6  367.21    2.66
   3   1  -6  392.08    1.88
   3   1  -6  363.57    2.78
  -3  -1   5   45.27    0.86
  -3  -1   5   25.03    0.65
   3   1  -5   23.66    0.70
  -3  -1   4  355.38    2.37
  -3  -1   4  352.35    2.33
   3   1  -4  338.00    2.37
  -3  -1   3    7.63    0.37
  -3  -1   3    8.56    0.37
   3   1  -3    7.14    0.37
  -3  -1   2  163.44    1.56
  -3  -1   2  168.27    1.51
  -3  -1   2  177.64    1.11
   3   1  -2  160.18    1.41
  -3  -1   1  378.86    2.37
  -3  -1   1  420.12    2.03
   3   1  -1  362.71    2.05
  -3  -1   0   13.43    0.47
  -3  -1   0   15.08    0.43
   3   1   0   14.23    0.39
  -3  -1  -1  643.42    2.68
  -3  -1  -1  571.81    3.15
  -3  -1  -1  596.29    3.01
  -3  -1  -1  618.19    2.64
  -3  -1  -2   96.83    0.92
  -3  -1  -2   83.61    1.27
  -3  -1  -2   90.65    1.27
  -3  -1  -2   93.76    0.94
  -3  -1  -3  462.04    3.19
  -3  -1  -3  515.17    3.30
  -3  -1  -3  524.75    2.42
  -3  -1  -4   13.98    0.65
   3   1   4   12.14    0.57
  -3  -1  -5  109.54    1.78
   3   1   5   93.89    1.62
  -3  -1  -6   28.37    1.00
   3   1   6   24.15    0.90
  -3  -1  -7    3.34    0.51
   3   1   7    3.34    0.41
  -3  -1  -8    3.81    0.57
   3   1   8    2.80    0.41
  -3  -1  -9   18.61    1.04
   3   1   9   16.07    0.90
  -3  -1 -10   37.84    1.51
   3   1  10   33.59    1.31
  -3  -2  14    1.00    0.43
   3   2 -14    0.35    0.61
  -3  -2  13   10.60    0.76
   3   2 -13   11.73    0.96
  -3  -2  12   11.83    0.74
   3   2 -12   12.22    0.88
  -3  -2  11   49.29    1.37
   3   2 -11   49.35    1.45
  -3  -2  10  240.82    2.85
   3   2 -10  245.43    2.93
  -3  -2   9  603.00    4.26
   3   2  -9  624.64    4.44
  -3  -2   8  332.89    2.52
  -3  -2   8  318.79    2.93
   3   2  -8  310.58    2.97
  -3  -2   7  422.19    2.78
  -3  -2   7  392.20    3.07
   3   2  -7  387.11    3.13
  -3  -2   6    5.08    0.33
  -3  -2   6    4.95    0.35
   3   2  -6    5.10    0.43
  -3  -2   5  355.63    2.46
  -3  -2   5  375.42    2.70
   3   2  -5  367.09    2.68
  -3  -2   4   14.70    0.51
  -3  -2   4   15.94    0.55
   3   2  -4   15.23    0.53
  -3  -2   3    1.62    0.20
  -3  -2   3    1.62    0.20
   3   2  -3    1.41    0.23
  -3  -2   2   78.49    1.13
  -3  -2   2   86.23    0.76
   3   2  -2   76.65    0.98
  -3  -2   1  160.90    1.64
  -3  -2   1  182.78    1.35
   3   2  -1  167.20    1.31
  -3  -2   0  444.40    2.82
  -3  -2   0  464.58    2.48
   3   2   0  434.43    2.09
  -3  -2  -1  335.28    2.54
  -3  -2  -1  359.09    2.39
   3   2   1  341.44    1.72
  -3  -2  -2   49.39    1.02
  -3  -2  -2   56.39    1.04
  -3  -2  -3   13.75    0.59
  -3  -2  -3   15.04    0.63
  -3  -2  -4    2.95    0.37
  -3  -2  -4    3.75    0.45
   3   2   4    3.05    0.35
  -3  -2  -5    3.07    0.43
   3   2   5    3.17    0.39
  -3  -2  -6   77.80    1.66
   3   2   6   68.63    1.29
   3   2   6   70.12    1.54
  -3  -2  -7   47.67    1.39
   3   2   7   43.39    1.29
  -3  -2  -8   64.84    1.72
   3   2   8   59.21    1.58
  -3  -2  -9   53.05    1.66
   3   2   9   44.89    1.45
   3   2  10   20.37    1.04
  -3  -3  13  102.67    2.23
   3   3 -13  105.31    2.35
  -3  -3  12  127.47    2.37
   3   3 -12  132.92    2.50
  -3  -3  11   34.06    1.19
   3   3 -11   33.96    1.25
  -3  -3  10   71.21    1.60
   3   3 -10   69.10    1.64
  -3  -3   9   20.02    0.82
   3   3  -9   22.99    0.94
  -3  -3   8   30.52    0.78
  -3  -3   8   30.01    0.94
   3   3  -8   30.62    1.02
  -3  -3   7    0.92    0.20
  -3  -3   7    0.53    0.23
   3   3  -7    0.45    0.29
  -3  -3   6  236.05    2.09
  -3  -3   6  231.06    2.35
   3   3  -6  232.53    2.33
  -3  -3   5    5.69    0.39
   3   3  -5    7.41    0.47
  -3  -3   4  871.25    4.28
  -3  -3   4  964.38    3.87
   3   3  -4  879.62    4.07
  -3  -3   3  395.74    1.90
   3   3  -3  363.26    2.39
  -3  -3   2  151.24    1.70
  -3  -3   2  171.68    1.29
   3   3  -2  158.58    1.43
  -3  -3   1  304.31    2.44
   3   3  -1  314.24    1.86
  -3  -3   0  137.36    1.68
  -3  -3   0  133.94    1.43
   3   3   0  130.03    1.02
  -3  -3  -1   92.51    1.41
  -3  -3  -1   99.29    1.35
  -3  -3  -2   28.18    0.84
  -3  -3  -2   29.17    0.82
  -3  -3  -3  352.29    3.05
  -3  -3  -3  376.83    3.05
  -3  -3  -4  209.88    2.48
  -3  -3  -4  211.27    2.46
  -3  -3  -5  822.62    5.16
   3   3   5  755.65    4.50
   3   3   5  725.85    4.83
  -3  -3  -6   45.40    1.33
   3   3   6   42.31    1.11
   3   3   6   41.49    1.23
  -3  -3  -7   75.67    1.80
   3   3   7   65.58    1.62
  -3  -3  -8   29.90    1.25
   3   3   8   27.73    1.13
  -3  -3  -9   16.37    1.04
   3   3   9   12.34    0.82
  -3  -4  13   10.79    0.82
   3   4 -13   10.91    0.98
  -3  -4  12    5.77    0.61
   3   4 -12    7.04    0.80
  -3  -4  11    0.90    0.35
   3   4 -11    0.78    0.49
  -3  -4  10    5.22    0.53
   3   4 -10    5.12    0.63
  -3  -4   9   47.34    1.29
   3   4  -9   44.42    1.31
  -3  -4   8   13.47    0.68
   3   4  -8   13.16    0.76
  -3  -4   7  319.99    3.03
   3   4  -7  326.81    3.05
  -3  -4   6   12.24    0.59
   3   4  -6   11.36    0.61
  -3  -4   5   29.70    0.88
   3   4  -5   30.74    0.88
  -3  -4   4    4.81    0.39
  -3  -4   4    5.08    0.27
   3   4  -4    4.79    0.41
  -3  -4   3   12.32    0.55
  -3  -4   3   13.45    0.43
   3   4  -3   12.16    0.51
  -3  -4   2  163.97    1.90
  -3  -4   2  170.82    1.51
   3   4  -2  161.61    1.51
  -3  -4   1   38.93    0.94
  -3  -4   1   40.85    0.82
   3   4  -1   38.44    0.68
  -3  -4   0  278.73    2.54
  -3  -4   0  297.44    2.35
  -3  -4  -1   39.65    1.00
  -3  -4  -1   42.94    0.98
  -3  -4  -2  252.43    2.58
  -3  -4  -2  269.60    2.58
  -3  -4  -3   33.71    1.02
  -3  -4  -3   37.27    1.06
  -3  -4  -4    7.65    0.55
  -3  -4  -4    8.99    0.65
   3   4   4    6.84    0.51
  -3  -4  -5  121.50    2.09
   3   4   5  109.34    1.86
   3   4   5  114.09    1.99
  -3  -4  -6   11.30    0.80
   3   4   6   11.40    0.65
   3   4   6   10.93    0.70
  -3  -4  -7   21.68    1.06
   3   4   7   17.75    0.82
   3   4   7   17.85    0.90
  -3  -4  -8    9.62    0.86
   3   4   8    8.82    0.70
   3   4   9  153.82    2.78
  -3  -5  12  196.04    3.09
   3   5 -12  208.28    3.27
  -3  -5  11   48.00    1.49
   3   5 -11   44.46    1.51
  -3  -5  10  244.08    3.15
   3   5 -10  243.51    3.21
  -3  -5   9   -0.02    0.23
   3   5  -9   -0.29    0.37
  -3  -5   8  122.13    2.05
   3   5  -8  128.78    2.13
  -3  -5   7    3.38    0.39
   3   5  -7    2.46    0.45
  -3  -5   6   53.42    1.27
   3   5  -6   48.28    1.19
  -3  -5   5   12.71    0.63
   3   5  -5   13.47    0.65
  -3  -5   4   27.65    0.88
   3   5  -4   25.50    0.80
  -3  -5   3  135.33    1.86
  -3  -5   3  154.61    1.56
   3   5  -3  149.09    1.70
  -3  -5   2  106.92    1.66
  -3  -5   2  113.76    1.41
   3   5  -2  119.25    1.39
  -3  -5   1  205.09    2.29
  -3  -5   1  239.96    2.17
  -3  -5   0   23.42    0.80
  -3  -5   0   24.01    0.78
  -3  -5  -1  109.65    1.76
  -3  -5  -1  132.00    1.84
  -3  -5  -2    0.02    0.20
  -3  -5  -2   -0.23    0.27
  -3  -5  -3   55.47    1.35
  -3  -5  -3   59.50    1.41
   3   5   3   53.38    1.33
  -3  -5  -4    0.51    0.29
  -3  -5  -4    1.47    0.41
   3   5   4    0.06    0.27
  -3  -5  -5   44.60    1.39
   3   5   5   38.30    1.21
   3   5   5   37.50    1.21
  -3  -5  -6   58.52    1.66
   3   5   6   52.50    1.43
   3   5   6   53.01    1.47
  -3  -5  -7   26.24    1.23
   3   5   7   23.99    1.04
   3   5   7   22.31    1.02
   3   5   8   92.13    2.13
  -3  -6  12   14.80    0.92
   3   6 -12   15.88    1.13
  -3  -6  11   20.71    1.02
   3   6 -11   20.00    1.15
  -3  -6  10    0.20    0.31
   3   6 -10    0.06    0.45
  -3  -6   9   53.07    1.47
   3   6  -9   51.78    1.54
  -3  -6   8   11.97    0.72
   3   6  -8   13.20    0.84
  -3  -6   7   76.04    1.64
   3   6  -7   73.70    1.64
  -3  -6   6  212.31    2.64
   3   6  -6  209.77    2.56
  -3  -6   5  108.64    1.84
   3   6  -5  110.89    1.76
  -3  -6   4   97.88    1.72
   3   6  -4  103.40    1.62
  -3  -6   3    7.39    0.51
  -3  -6   2    0.16    0.20
  -3  -6   2    0.49    0.27
  -3  -6   1   16.95    0.74
  -3  -6   1   16.66    0.70
  -3  -6   0   61.59    1.37
  -3  -6   0   61.73    1.31
  -3  -6  -1  133.96    2.05
  -3  -6  -1  149.80    2.11
  -3  -6  -2  200.99    2.58
  -3  -6  -2  205.84    2.60
   3   6   2  174.43    2.50
  -3  -6  -3  133.55    2.17
  -3  -6  -3  143.70    2.29
   3   6   3  124.42    2.17
  -3  -6  -4  132.22    2.25
  -3  -6  -4  146.77    2.44
   3   6   4  125.14    2.23
  -3  -6  -5  114.72    2.27
   3   6   5  107.25    2.13
   3   6   5  112.76    2.15
  -3  -6  -6   39.67    1.47
   3   6   6   36.15    1.31
   3   6   6   36.99    1.29
  -3  -6  -7    0.08    0.53
   3   6   7    0.04    0.39
   3   6   7    0.82    0.43
  -3  -7  11   13.51    0.88
   3   7 -11   16.44    1.13
  -3  -7  10  101.95    2.21
   3   7 -10   99.49    2.27
  -3  -7   9   24.07    1.06
   3   7  -9   26.20    1.21
  -3  -7   8   79.48    1.82
   3   7  -8   76.63    1.84
  -3  -7   7   37.72    1.23
   3   7  -7   37.99    1.27
  -3  -7   6    9.21    0.63
   3   7  -6    9.39    0.74
  -3  -7   5   55.16    1.39
   3   7  -5   54.83    1.37
  -3  -7   4    1.92    0.37
  -3  -7   3   95.15    1.78
  -3  -7   2   92.70    1.74
  -3  -7   1   92.68    1.76
  -3  -7   1  102.65    1.76
  -3  -7   0   35.10    1.11
  -3  -7   0   38.81    1.17
   3   7   0   33.22    1.13
  -3  -7  -1    9.91    0.65
  -3  -7  -1   12.40    0.78
   3   7   1    9.91    0.68
  -3  -7  -2   47.59    1.33
  -3  -7  -2   49.31    1.41
   3   7   2   44.11    1.37
  -3  -7  -3    0.27    0.31
  -3  -7  -3   -0.25    0.39
   3   7   3    0.47    0.33
  -3  -7  -4    1.88    0.45
  -3  -7  -4    0.59    0.51
   3   7   4    0.37    0.37
  -3  -7  -5   17.75    1.04
   3   7   5   14.57    0.88
   3   7   5   14.41    0.84
  -3  -8  10    3.60    0.57
   3   8 -10    3.99    0.78
  -3  -8   9   28.02    1.19
   3   8  -9   30.03    1.37
  -3  -8   8    3.97    0.55
   3   8  -8    3.50    0.68
  -3  -8   7    6.45    0.61
   3   8  -7    6.94    0.82
  -3  -8   6   18.44    0.90
  -3  -8   5    1.56    0.39
  -3  -8   4  162.15    2.46
  -3  -8   3    5.65    0.53
   3   8  -3    5.06    0.49
  -3  -8   2  202.53    2.72
   3   8  -2  192.75    2.74
  -3  -8   1   -0.29    0.29
   3   8  -1    0.02    0.29
  -3  -8   0    8.76    0.68
  -3  -8   0    8.72    0.72
   3   8   0    7.12    0.61
  -3  -8  -1    1.45    0.41
  -3  -8  -1   -0.04    0.43
   3   8   1    0.53    0.35
  -3  -8  -2   28.18    1.19
   3   8   2   22.66    1.06
  -3  -8  -3   48.71    1.58
   3   8   3   38.83    1.39
  -3  -8  -4    5.06    0.76
  -3  -9   8   47.28    1.56
   3   9  -8   48.06    1.70
  -3  -9   7   60.89    1.70
  -3  -9   6   10.77    0.76
  -3  -9   5   36.49    1.27
  -3  -9   4    6.67    0.61
   3   9  -4    6.47    0.59
   3   9  -3   13.04    0.82
   3   9  -2   -0.02    0.33
   3   9  -1   30.64    1.21
   3   9   0   98.00    2.19
  -3  -9  -1   14.80    1.00
   3   9   1   13.18    0.88
  -4   9   3   22.19    1.08
  -4   9   2    4.87    0.55
  -4   9   2    3.79    0.55
  -4   9   2    4.67    0.74
   4  -9  -2    5.40    0.74
  -4   9   1    4.18    0.74
   4  -9  -1    3.91    0.63
  -4   9   0    0.14    0.55
   4  -9   0    0.41    0.43
  -4   9  -1   37.82    1.54
  -4   9  -2    0.35    0.63
  -4   8   6   46.13    1.56
   4  -8  -6   44.50    1.56
  -4   8   5    5.51    0.61
   4  -8  -5    5.75    0.70
  -4   8   4    5.12    0.59
   4  -8  -4    5.79    0.70
   4  -8  -4    6.35    0.74
  -4   8   3  189.37    2.74
  -4   8   3  199.62    2.91
  -4   8   3  196.53    2.91
   4  -8  -3  198.76    3.05
  -4   8   2    5.16    0.59
  -4   8   2    5.89    0.57
  -4   8   2    4.83    0.70
   4  -8  -2    5.42    0.65
  -4   8   1   77.98    1.72
  -4   8   1   76.94    1.90
   4  -8  -1   73.95    1.86
  -4   8   0    7.31    0.80
  -4   8  -1    1.88    0.57
  -4   8  -2   31.21    1.35
  -4   8  -3    2.39    0.65
  -4   8  -4    3.95    0.72
  -4   8  -5    0.55    0.61
  -4   7   8    0.37    0.39
   4  -7  -8   -0.08    0.45
  -4   7   7    0.37    0.37
   4  -7  -7   -0.37    0.45
  -4   7   6   38.81    1.35
   4  -7  -6   38.34    1.35
  -4   7   5   36.06    1.27
   4  -7  -5   36.60    1.31
   4  -7  -5   39.26    1.33
  -4   7   4    0.70    0.33
  -4   7   4    1.06    0.35
  -4   7   4    2.17    0.49
   4  -7  -4    1.19    0.43
   4  -7  -4    0.68    0.43
  -4   7   3  206.46    2.72
  -4   7   3  201.75    2.74
  -4   7   3  215.89    2.89
   4  -7  -3  200.99    2.85
  -4   7   2   40.69    1.23
  -4   7   2   42.59    1.25
  -4   7   2   43.76    1.37
   4  -7  -2   43.31    1.35
  -4   7   1    2.74    0.43
  -4   7   1    2.39    0.53
  -4   7   0    0.18    0.25
  -4   7   0    0.45    0.41
  -4   7  -1  351.96    3.81
  -4   7  -2  273.55    3.42
  -4   7  -3   39.22    1.39
  -4   7  -4   13.94    0.98
  -4   7  -5   47.94    1.62
  -4   7  -6   23.33    1.27
   4  -6 -10   44.19    1.56
  -4   6   9   46.46    1.54
   4  -6  -9   52.97    1.62
  -4   6   8   56.02    1.62
   4  -6  -8   59.83    1.66
  -4   6   7   93.58    2.01
   4  -6  -7  102.85    2.07
  -4   6   6   26.89    1.06
   4  -6  -6   25.05    1.04
   4  -6  -6   30.29    1.15
  -4   6   5   81.50    1.76
   4  -6  -5   88.97    1.82
   4  -6  -5   90.45    1.80
  -4   6   4    4.85    0.45
  -4   6   4    4.83    0.49
  -4   6   4    4.89    0.57
   4  -6  -4    6.06    0.55
   4  -6  -4    4.99    0.57
  -4   6   3    4.42    0.45
  -4   6   3    3.85    0.43
  -4   6   3    4.50    0.51
   4  -6  -3    3.95    0.49
  -4   6   2    1.66    0.37
  -4   6   2    1.58    0.33
  -4   6   2    2.19    0.47
  -4   6   1    0.55    0.27
  -4   6   1    0.57    0.35
  -4   6   0  204.35    2.33
  -4   6   0  204.13    2.68
  -4   6  -1   53.95    1.47
  -4   6  -2  422.09    3.99
  -4   6  -3    7.92    0.70
  -4   6  -4   17.89    1.00
  -4   6  -5    0.63    0.47
  -4   6  -6   27.57    1.27
  -4   6  -7    5.14    0.78
  -4   6  -8   12.87    1.06
  -4   5  11    5.36    0.68
  -4   5  10  129.25    2.46
  -4   5   9    1.92    0.45
   4  -5  -9    1.45    0.51
  -4   5   8  177.11    2.68
   4  -5  -8  192.60    2.66
  -4   5   7   51.42    1.41
   4  -5  -7   52.48    1.39
   4  -5  -7   53.73    1.39
  -4   5   6  306.93    3.32
   4  -5  -6  340.83    3.32
   4  -5  -6  338.46    3.30
  -4   5   5    7.63    0.55
   4  -5  -5    7.04    0.57
   4  -5  -5    6.82    0.61
  -4   5   4  259.39    2.85
   4  -5  -4  266.96    2.80
   4  -5  -4  270.24    2.87
  -4   5   3   58.13    1.31
  -4   5   3   60.81    1.35
  -4   5   3   60.24    1.39
   4  -5  -3   59.64    1.35
  -4   5   2   40.75    1.08
  -4   5   2   41.14    1.06
  -4   5   2   39.01    1.13
  -4   5   1  292.63    2.72
  -4   5   1  301.41    3.05
  -4   5   0    6.49    0.45
  -4   5   0    5.81    0.57
  -4   5  -1  121.97    1.62
  -4   5  -1  121.35    1.99
  -4   5  -2   15.62    0.80
  -4   5  -3   34.12    1.15
  -4   5  -4    0.37    0.35
  -4   5  -5  135.48    2.33
  -4   5  -6  184.44    2.80
  -4   5  -7   53.65    1.64
  -4   5  -8   92.72    2.17
  -4   4  12   11.26    0.80
  -4   4  11    3.66    0.53
  -4   4  10    5.51    0.57
  -4   4   9    7.61    0.61
   4  -4  -9   10.87    0.74
   4  -4  -9    8.54    0.74
  -4   4   8   24.01    0.96
   4  -4  -8   24.85    0.92
   4  -4  -8   25.52    1.00
  -4   4   7   35.82    1.13
   4  -4  -7   39.77    1.13
   4  -4  -7   41.84    1.21
  -4   4   6  519.70    4.07
   4  -4  -6  554.82    3.87
   4  -4  -6  577.52    4.13
  -4   4   5   55.24    1.29
   4  -4  -5   55.86    1.23
   4  -4  -5   55.88    1.31
  -4   4   4   13.88    0.63
   4  -4  -4   13.04    0.61
   4  -4  -4   13.04    0.68
  -4   4   3   11.44    0.57
  -4   4   3   12.38    0.59
  -4   4   3   11.54    0.61
  -4   4   2  154.98    2.01
  -4   4   2  159.89    1.96
  -4   4   2  157.15    2.07
  -4   4   1  160.06    1.88
  -4   4   1  157.05    2.07
  -4   4   0  113.08    1.54
  -4   4   0  104.20    1.72
  -4   4  -1   22.31    0.68
  -4   4  -1   19.51    0.80
  -4   4  -2  689.76    4.50
  -4   4  -3    6.92    0.59
  -4   4  -4  106.72    1.90
  -4   4  -5   22.60    0.98
   4  -4   5   21.18    0.80
  -4   4  -6    8.19    0.74
   4  -4   6    8.13    0.57
  -4   4  -7   11.97    0.86
  -4   4  -7   14.33    0.92
   4  -4   7   11.71    0.70
  -4   4  -8    2.17    0.59
  -4   4  -8    2.54    0.68
   4  -4   8    1.82    0.39
  -4   4  -9    5.59    0.84
  -4   4  -9    6.90    0.84
   4  -4   9    4.77    0.59
  -4   3  12  104.61    2.13
  -4   3  11   16.89    0.86
   4  -3 -11   18.50    1.02
  -4   3  10  136.21    2.27
   4  -3 -10  150.48    2.37
  -4   3   9    1.58    0.35
   4  -3  -9    1.51    0.47
  -4   3   8  113.92    1.94
   4  -3  -8  122.23    1.80
   4  -3  -8  121.70    1.99
  -4   3   7    3.91    0.41
   4  -3  -7    4.15    0.43
   4  -3  -7    4.73    0.51
  -4   3   6  101.50    1.70
   4  -3  -6  106.49    1.54
   4  -3  -6  109.93    1.76
  -4   3   5    0.18    0.20
   4  -3  -5   -0.23    0.16
   4  -3  -5    0.94    0.31
  -4   3   4   11.54    0.57
   4  -3  -4   10.70    0.51
   4  -3  -4   10.68    0.57
  -4   3   3  126.63    1.72
  -4   3   3  116.20    1.64
  -4   3   3  121.70    1.74
  -4   3   2   85.51    1.41
  -4   3   2   85.88    1.35
  -4   3   2   85.62    1.45
  -4   3   1  265.67    2.31
  -4   3   1  245.59    2.42
  -4   3   0   51.21    0.98
  -4   3   0   48.69    1.11
   4  -3   0   49.88    0.74
  -4   3  -1   63.68    1.04
  -4   3  -1   65.01    1.29
   4  -3   1   60.69    0.92
  -4   3  -2  158.83    1.58
  -4   3  -2  151.50    1.99
   4  -3   2  148.37    1.60
  -4   3  -3  313.81    2.93
   4  -3   3  296.41    2.48
  -4   3  -4   22.62    0.92
  -4   3  -4   21.82    0.86
   4  -3   4   21.61    0.76
  -4   3  -5   20.14    0.92
  -4   3  -5   18.69    0.84
   4  -3   5   20.71    0.78
  -4   3  -6  104.73    2.03
  -4   3  -6  117.61    2.01
   4  -3   6  107.05    1.86
  -4   3  -7  347.11    3.83
  -4   3  -7  379.64    3.68
   4  -3   7  343.63    3.54
  -4   3  -8    2.01    0.55
   4  -3   8    2.58    0.45
  -4   3  -9    3.03    0.65
   4  -3   9    4.65    0.57
   4  -2 -12    6.32    0.76
  -4   2  11  202.94    2.72
   4  -2 -11  220.13    2.95
  -4   2  10    0.84    0.33
   4  -2 -10    1.19    0.43
  -4   2   9   38.15    1.13
   4  -2  -9   42.20    1.25
  -4   2   8    9.39    0.57
   4  -2  -8   10.40    0.65
  -4   2   7  231.74    2.54
   4  -2  -7  237.94    2.13
   4  -2  -7  222.12    2.50
  -4   2   6  595.82    3.93
   4  -2  -6  620.44    3.32
   4  -2  -6  586.95    3.91
  -4   2   5  177.19    2.07
  -4   2   5  187.36    1.45
   4  -2  -5  183.66    1.72
   4  -2  -5  189.22    2.15
  -4   2   4  831.28    4.36
  -4   2   4  876.04    3.30
   4  -2  -4  810.22    3.64
   4  -2  -4  843.97    4.42
  -4   2   3    0.16    0.16
  -4   2   3    0.16    0.10
   4  -2  -3    0.29    0.20
  -4   2   2  230.10    2.19
  -4   2   2  233.03    2.15
  -4   2   2  233.27    1.51
  -4   2   2  225.62    2.19
  -4   2   1   44.31    0.96
  -4   2   1   42.25    0.88
  -4   2   1   42.55    0.68
  -4   2   1   42.61    0.98
  -4   2   0   10.48    0.47
  -4   2   0    9.31    0.51
   4  -2   0    9.78    0.37
  -4   2  -1   56.72    0.96
  -4   2  -1   56.33    1.13
   4  -2   1   49.90    0.88
  -4   2  -2   92.31    1.19
  -4   2  -2   94.25    1.51
  -4   2  -2   92.88    1.45
   4  -2   2   89.53    1.29
  -4   2  -3   92.29    1.58
  -4   2  -3   97.88    1.54
   4  -2   3   83.37    1.35
  -4   2  -4   33.92    1.04
  -4   2  -4   34.32    1.00
   4  -2   4   28.31    0.86
  -4   2  -5  337.04    3.34
  -4   2  -5  351.35    3.07
   4  -2   5  315.39    3.03
  -4   2  -6    0.29    0.37
  -4   2  -6    0.98    0.43
   4  -2   6    0.25    0.25
  -4   2  -7  203.90    2.91
   4  -2   7  181.77    2.60
  -4   2  -8   93.70    2.11
   4  -2   8   92.27    1.99
  -4   2  -9   24.05    1.21
   4  -2   9   25.91    1.13
   4  -1 -13    1.31    0.68
   4  -1 -12    8.88    0.84
  -4   1  11    0.06    0.29
   4  -1 -11   -0.16    0.39
  -4   1  10    6.84    0.53
  -4   1  10    9.31    0.57
   4  -1 -10    8.33    0.70
  -4   1   9  222.12    2.54
  -4   1   9  235.17    2.42
   4  -1  -9  238.63    2.78
  -4   1   8    8.33    0.53
  -4   1   8    9.35    0.49
   4  -1  -8    8.66    0.59
  -4   1   7   35.08    0.96
  -4   1   7   33.85    0.82
   4  -1  -7   35.43    1.02
  -4   1   6  311.99    2.72
  -4   1   6  324.00    2.29
   4  -1  -6  338.35    2.11
   4  -1  -6  335.41    2.89
  -4   1   5  256.60    2.39
  -4   1   5  255.07    1.90
   4  -1  -5  260.33    1.76
   4  -1  -5  256.50    2.42
  -4   1   4    0.08    0.14
  -4   1   4    1.80    0.20
   4  -1  -4    0.49    0.14
   4  -1  -4    0.59    0.25
  -4   1   3  128.52    1.60
  -4   1   3  138.57    1.29
   4  -1  -3  126.65    1.60
  -4   1   2  402.74    2.74
  -4   1   2  425.91    2.33
   4  -1  -2  402.85    2.78
  -4   1   1 3230.02   15.54
  -4   1   1 3283.62   15.23
  -4   1   1 3139.10   12.79
  -4   1   1 3175.19   14.96
  -4   1   0   11.77    0.49
  -4   1   0   11.67    0.47
  -4   1   0   11.83    0.45
  -4   1   0   13.06    0.53
  -4   1   0   12.08    0.53
  -4   1  -1  211.04    1.86
  -4   1  -1  208.81    1.90
  -4   1  -1  224.55    2.09
  -4   1  -1  204.10    1.94
  -4   1  -2  155.37    1.58
  -4   1  -2  158.85    1.88
  -4   1  -2  152.94    1.72
   4  -1   2  136.42    1.66
  -4   1  -3    0.10    0.25
  -4   1  -3   -0.02    0.25
   4  -1   3    0.00    0.16
  -4   1  -4   63.98    1.39
  -4   1  -4   65.62    1.23
   4  -1   4   58.31    1.25
  -4   1  -5   27.41    1.00
  -4   1  -5   27.80    0.88
   4  -1   5   22.49    0.84
  -4   1  -6    0.88    0.41
   4  -1   6    0.16    0.20
  -4   1  -7   32.48    1.23
   4  -1   7   30.82    1.11
  -4   1  -8   26.18    1.19
   4  -1   8   21.57    1.00
  -4   1  -9   14.72    1.00
   4  -1   9   13.92    0.86
  -4   0  13  125.28    2.31
   4   0 -13  123.28    2.46
  -4   0  12    2.05    0.41
   4   0 -12    2.25    0.59
  -4   0  11  164.34    2.37
   4   0 -11  177.11    2.66
  -4   0  10   20.06    0.80
  -4   0  10   20.28    0.82
   4   0 -10   19.22    0.90
  -4   0   9  310.05    2.89
  -4   0   9  316.86    2.91
   4   0  -9  321.12    3.21
  -4   0   8   13.49    0.61
  -4   0   8   12.96    0.57
   4   0  -8   12.46    0.68
  -4   0   7   38.25    0.96
  -4   0   7   39.95    0.92
   4   0  -7   41.94    1.11
  -4   0   6    7.78    0.45
  -4   0   6    7.98    0.41
   4   0  -6    6.32    0.47
  -4   0   5   62.65    1.17
  -4   0   5   61.12    1.00
   4   0  -5   63.00    1.19
  -4   0   4   72.48    1.21
  -4   0   4   77.08    1.08
   4   0  -4   73.79    0.72
   4   0  -4   72.13    1.21
  -4   0   3  179.69    1.86
  -4   0   3  177.91    1.62
   4   0  -3  177.17    1.82
  -4   0   2   19.92    0.61
  -4   0   2   21.04    0.57
   4   0  -2   21.45    0.63
  -4   0   1 1789.50    8.02
  -4   0   1 1783.95    7.76
  -4   0   1 1910.32    7.68
   4   0  -1 1681.82    6.86
  -4   0   0 1129.06    4.38
  -4   0   0 1113.71    4.58
  -4   0   0 1101.66    4.52
  -4   0   0 1224.55    4.56
  -4   0   0 1110.09    4.38
  -4   0  -1    6.90    0.37
  -4   0  -1    7.53    0.39
  -4   0  -1    6.41    0.39
  -4   0  -1    6.24    0.41
  -4   0  -1    6.16    0.39
  -4   0  -2    1.72    0.27
  -4   0  -2    2.17    0.35
  -4   0  -2    1.90    0.29
  -4   0  -3  123.11    1.76
  -4   0  -3  124.91    1.45
   4   0   3  106.35    1.62
  -4   0  -4  298.79    2.91
   4   0   4  255.32    2.66
  -4   0  -5   71.02    1.54
   4   0   5   61.89    1.41
  -4   0  -6    2.17    0.47
   4   0   6    2.80    0.41
  -4   0  -7  202.77    2.89
   4   0   7  179.20    2.66
  -4   0  -8    5.51    0.72
   4   0   8    4.89    0.57
  -4   0  -9    3.83    0.70
   4   0   9    2.46    0.47
  -4  -1  13   66.81    1.74
   4   1 -13   66.52    1.88
  -4  -1  12   34.63    1.21
   4   1 -12   34.22    1.33
  -4  -1  11   40.42    1.23
   4   1 -11   39.73    1.33
  -4  -1  10   12.71    0.63
  -4  -1  10   12.36    0.65
   4   1 -10   11.28    0.76
  -4  -1   9  395.05    3.17
  -4  -1   9  398.51    3.38
   4   1  -9  385.74    3.56
  -4  -1   8  162.27    1.99
  -4  -1   8  173.28    2.11
   4   1  -8  172.63    2.27
  -4  -1   7  847.61    4.44
  -4  -1   7  848.78    4.46
   4   1  -7  829.99    4.73
  -4  -1   6   12.65    0.55
  -4  -1   6   12.34    0.53
   4   1  -6   11.93    0.61
  -4  -1   5  491.04    3.21
  -4  -1   5  487.07    3.07
   4   1  -5  499.09    3.30
  -4  -1   4   81.28    1.29
  -4  -1   4   80.97    1.21
   4   1  -4   75.06    1.23
  -4  -1   3   91.02    1.33
  -4  -1   3   91.27    1.27
   4   1  -3   89.20    1.27
  -4  -1   2  309.45    2.46
  -4  -1   2  304.89    2.33
  -4  -1   2  322.45    1.76
   4   1  -2  300.65    2.19
  -4  -1   1   39.03    0.88
  -4  -1   1   39.79    0.86
  -4  -1   1   43.58    0.74
   4   1  -1   39.77    0.78
  -4  -1   0    2.54    0.27
  -4  -1   0    2.74    0.31
   4   1   0    2.17    0.27
  -4  -1  -1  198.97    2.09
  -4  -1  -1  215.61    1.99
   4   1   1  191.82    1.58
  -4  -1  -2  530.38    2.64
  -4  -1  -2  473.67    3.38
  -4  -1  -2  523.63    3.38
  -4  -1  -2  530.83    2.70
  -4  -1  -3    2.99    0.39
  -4  -1  -3    3.25    0.41
  -4  -1  -4  508.24    3.83
   4   1   4  441.20    3.62
  -4  -1  -5    9.35    0.65
   4   1   5    8.76    0.59
  -4  -1  -6    0.25    0.37
   4   1   6    0.82    0.29
  -4  -1  -7    3.73    0.57
   4   1   7    2.35    0.41
  -4  -1  -8    0.23    0.45
   4   1   8   -0.08    0.29
  -4  -1  -9  136.93    2.72
   4   1   9  123.73    2.50
  -4  -2  13   25.15    1.13
   4   2 -13   22.49    1.21
  -4  -2  12   44.56    1.39
   4   2 -12   40.87    1.45
  -4  -2  11    2.21    0.41
   4   2 -11    2.52    0.57
  -4  -2  10    2.21    0.37
   4   2 -10    2.62    0.47
  -4  -2   9  567.00    3.77
  -4  -2   9  547.80    4.11
   4   2  -9  553.12    4.32
  -4  -2   8  304.23    2.68
  -4  -2   8  307.47    2.93
   4   2  -8  304.95    3.05
  -4  -2   7    3.97    0.35
  -4  -2   7    3.38    0.35
   4   2  -7    3.81    0.43
  -4  -2   6    1.41    0.27
  -4  -2   6    0.02    0.18
   4   2  -6    0.53    0.29
  -4  -2   5  301.02    2.54
  -4  -2   5  305.62    2.58
   4   2  -5  303.64    2.58
  -4  -2   4  823.64    4.22
  -4  -2   4  791.65    4.11
   4   2  -4  846.36    4.13
  -4  -2   3   42.31    0.94
  -4  -2   3   40.12    0.90
  -4  -2   3   48.32    0.51
   4   2  -3   42.65    0.88
  -4  -2   2  357.41    2.70
  -4  -2   2  402.83    2.05
   4   2  -2  375.22    2.42
  -4  -2   1  521.25    3.34
  -4  -2   1  566.24    2.76
   4   2  -1  543.36    2.76
  -4  -2   0  135.46    1.74
  -4  -2   0  151.58    1.56
   4   2   0  149.91    1.33
  -4  -2  -1  223.77    2.33
  -4  -2  -1  251.77    2.19
  -4  -2  -2   27.86    0.88
  -4  -2  -2   33.49    0.92
  -4  -2  -3   20.43    0.80
  -4  -2  -3   23.23    0.84
  -4  -2  -4   10.60    0.63
  -4  -2  -4   11.91    0.70
   4   2   4   10.79    0.61
  -4  -2  -5    4.48    0.53
   4   2   5    2.89    0.43
  -4  -2  -6    2.72    0.53
   4   2   6    2.93    0.47
  -4  -2  -7   22.64    1.08
   4   2   7   20.55    0.98
  -4  -2  -8   47.98    1.60
   4   2   8   37.05    1.33
  -4  -3  13   78.70    1.96
   4   3 -13   75.83    2.05
  -4  -3  12  108.97    2.19
   4   3 -12  109.38    2.31
  -4  -3  11   29.21    1.08
   4   3 -11   31.36    1.23
  -4  -3  10   35.16    1.17
   4   3 -10   35.90    1.23
  -4  -3   9    0.37    0.23
  -4  -3   9    0.74    0.27
   4   3  -9    0.61    0.39
  -4  -3   8    0.55    0.25
  -4  -3   8    1.11    0.29
   4   3  -8    1.19    0.39
  -4  -3   7   14.45    0.61
  -4  -3   7   15.17    0.68
   4   3  -7   13.22    0.72
  -4  -3   6   82.98    1.39
  -4  -3   6   86.13    1.51
   4   3  -6   82.83    1.47
  -4  -3   5   33.24    0.92
   4   3  -5   34.32    0.90
  -4  -3   4  594.22    3.79
   4   3  -4  592.83    3.48
  -4  -3   3  182.88    2.07
   4   3  -3  189.27    1.82
  -4  -3   2   24.07    0.76
  -4  -3   2   27.82    0.57
   4   3  -2   27.47    0.68
  -4  -3   1   12.40    0.57
  -4  -3   1   14.90    0.51
   4   3  -1   13.53    0.47
  -4  -3   0  201.85    2.25
  -4  -3   0  225.10    2.01
  -4  -3  -1   52.42    1.21
  -4  -3  -1   61.36    1.17
  -4  -3  -2   66.21    1.39
  -4  -3  -2   69.98    1.33
  -4  -3  -3    1.13    0.31
  -4  -3  -3    0.33    0.31
  -4  -3  -4  532.33    4.30
  -4  -3  -4  548.09    4.22
  -4  -3  -5   23.76    1.00
   4   3   5   19.16    0.88
  -4  -3  -6   27.10    1.13
   4   3   6   25.26    1.04
  -4  -3  -7   35.41    1.35
   4   3   7   30.11    1.19
  -4  -3  -8    1.31    0.59
   4   3   8    0.41    0.37
  -4  -4  13   23.60    1.15
   4   4 -13   24.58    1.29
  -4  -4  12   21.00    1.02
   4   4 -12   21.10    1.17
  -4  -4  11   22.76    1.02
   4   4 -11   21.65    1.11
  -4  -4  10  377.49    3.85
   4   4 -10  371.00    3.89
  -4  -4   9    4.67    0.47
   4   4  -9    4.54    0.57
  -4  -4   8  525.43    4.20
   4   4  -8  536.79    4.24
  -4  -4   7  194.14    2.46
   4   4  -7  180.34    2.35
  -4  -4   6   98.39    1.70
   4   4  -6   94.62    1.62
  -4  -4   5  149.37    2.05
   4   4  -5  144.65    1.88
  -4  -4   4    0.06    0.18
   4   4  -4   -0.27    0.25
  -4  -4   3   21.35    0.76
   4   4  -3   20.45    0.68
  -4  -4   2   55.90    1.23
   4   4  -2   59.60    0.98
  -4  -4   1  211.55    2.39
  -4  -4   1  241.85    2.07
  -4  -4   0   25.09    0.88
  -4  -4   0   28.43    0.80
  -4  -4  -1  125.71    1.94
  -4  -4  -1  144.15    1.86
  -4  -4  -2  140.31    2.13
  -4  -4  -2  143.32    2.01
  -4  -4  -3   17.54    0.80
  -4  -4  -3   18.30    0.82
  -4  -4  -4  107.31    2.03
  -4  -4  -4  117.75    2.07
  -4  -4  -5  121.09    2.21
   4   4   5  109.91    1.96
   4   4   5   98.82    1.99
  -4  -4  -6  232.70    3.23
   4   4   6  206.72    2.74
   4   4   6  198.29    2.95
  -4  -4  -7   21.51    1.17
   4   4   7   17.34    0.96
  -4  -5  12   64.51    1.80
   4   5 -12   66.11    1.92
  -4  -5  11  117.14    2.31
   4   5 -11  119.80    2.42
  -4  -5  10    4.26    0.53
   4   5 -10    4.32    0.65
  -4  -5   9    1.94    0.39
   4   5  -9    1.04    0.43
  -4  -5   8   36.88    1.19
   4   5  -8   33.92    1.17
  -4  -5   7    2.29    0.37
   4   5  -7    2.50    0.45
  -4  -5   6   41.02    1.17
   4   5  -6   42.88    1.17
  -4  -5   5   49.41    1.27
   4   5  -5   52.48    1.21
  -4  -5   4  761.40    4.83
   4   5  -4  706.59    4.03
  -4  -5   3  177.31    2.31
  -4  -5   2  354.93    3.25
  -4  -5   1    2.23    0.35
  -4  -5   1    3.25    0.39
  -4  -5   0   12.32    0.68
  -4  -5   0   14.57    0.65
  -4  -5  -1    0.45    0.25
  -4  -5  -1    0.41    0.31
  -4  -5  -2    0.29    0.27
  -4  -5  -2   -0.02    0.31
  -4  -5  -3   24.50    1.00
  -4  -5  -3   26.67    1.04
  -4  -5  -4    0.12    0.29
  -4  -5  -4    0.23    0.43
   4   5   4   -0.04    0.25
  -4  -5  -5   34.34    1.33
   4   5   5   30.42    1.13
   4   5   5   28.06    1.13
  -4  -5  -6    0.39    0.55
   4   5   6    0.59    0.39
   4   5   6    0.04    0.33
  -4  -5  -7   42.61    1.64
   4   5   7   40.96    1.47
  -4  -6  11   20.59    1.06
   4   6 -11   21.31    1.19
  -4  -6  10   14.49    0.86
   4   6 -10   14.76    0.98
  -4  -6   9   29.74    1.15
   4   6  -9   28.16    1.21
  -4  -6   8  103.16    2.05
   4   6  -8  104.80    2.05
  -4  -6   7   24.17    0.98
   4   6  -7   25.15    1.02
  -4  -6   6   44.62    1.29
   4   6  -6   43.66    1.23
  -4  -6   5   83.75    1.72
   4   6  -5   80.77    1.54
  -4  -6   4  133.29    2.13
  -4  -6   3  591.42    4.46
  -4  -6   2   70.84    1.56
  -4  -6   1   12.20    0.70
  -4  -6   0    5.22    0.51
  -4  -6   0    7.02    0.57
  -4  -6  -1  291.32    3.27
  -4  -6  -1  311.54    3.15
  -4  -6  -2    0.02    0.29
  -4  -6  -2   -0.08    0.37
  -4  -6  -3   69.61    1.72
  -4  -6  -3   75.67    1.76
   4   6   3   61.24    1.60
  -4  -6  -4   67.81    1.76
  -4  -6  -4   75.81    1.86
   4   6   4   64.90    1.68
  -4  -6  -5   -0.65    0.41
   4   6   5   -0.47    0.33
   4   6   5    0.04    0.35
  -4  -6  -6    7.55    0.92
   4   6   6    8.66    0.74
   4   6   6    9.17    0.78
  -4  -7  10   98.74    2.23
   4   7 -10   98.51    2.29
  -4  -7   9  108.83    2.25
   4   7  -9  109.05    2.29
  -4  -7   8   62.96    1.68
   4   7  -8   64.88    1.72
  -4  -7   7   29.35    1.15
   4   7  -7   30.52    1.19
  -4  -7   6    2.19    0.41
  -4  -7   5    0.33    0.29
  -4  -7   4   22.31    0.94
  -4  -7   3   32.05    1.13
  -4  -7   2   44.23    1.31
  -4  -7   1   50.78    1.41
  -4  -7   0   79.99    1.78
  -4  -7  -1  148.47    2.48
  -4  -7  -1  163.37    2.46
  -4  -7  -2   43.45    1.39
  -4  -7  -2   42.10    1.37
   4   7   2   36.47    1.31
  -4  -7  -3   14.78    0.90
  -4  -7  -3   16.60    0.98
   4   7   3   14.61    0.88
  -4  -7  -4   20.00    1.04
  -4  -7  -4   20.98    1.17
   4   7   4   15.78    0.94
  -4  -8   9    8.90    0.78
   4   8  -9    9.46    0.96
  -4  -8   8   12.85    0.86
   4   8  -8   14.76    1.02
  -4  -8   7  185.87    2.93
  -4  -8   6   15.66    0.88
  -4  -8   5  170.72    2.70
  -4  -8   4    4.73    0.55
  -4  -8   3   57.62    1.56
  -4  -8   2    0.23    0.33
  -4  -8   1   23.29    1.04
  -4  -8   0    5.73    0.59
   4   8   0    5.34    0.59
  -4  -8  -1   12.98    0.88
   4   8   1   10.77    0.78
  -4  -8  -2   17.95    1.00
   4   8   2   15.86    0.94
  -4  -9   6  155.02    2.74
  -4  -9   5    5.30    0.59
  -4  -9   4    1.35    0.43
   4   9  -4    1.33    0.41
  -4  -9   3    1.86    0.47
   4   9  -3    1.78    0.43
  -4  -9   2    0.76    0.41
   4   9  -2    0.31    0.37
  -4  -9   1   18.56    1.00
  -5   8   5    0.94    0.45
   5  -8  -5    1.33    0.53
   5  -8  -5    2.25    0.65
  -5   8   4    3.83    0.57
   5  -8  -4    3.09    0.59
   5  -8  -4    4.03    0.68
  -5   8   3    4.69    0.61
  -5   8   3    4.79    0.61
  -5   8   3    4.77    0.74
   5  -8  -3    4.11    0.63
  -5   8   2   24.25    1.08
  -5   8   2   24.15    1.06
  -5   8   2   22.06    1.21
   5  -8  -2   24.11    1.17
  -5   8   1   36.21    1.31
  -5   8   1   37.70    1.49
  -5   8   0   47.26    1.66
  -5   8  -1   39.11    1.56
  -5   8  -2    7.08    0.86
  -5   7   7   77.61    1.99
   5  -7  -7   86.70    2.07
  -5   7   6    3.99    0.57
   5  -7  -6    3.75    0.61
   5  -7  -6    3.97    0.70
  -5   7   5  187.24    2.89
   5  -7  -5  196.59    2.95
   5  -7  -5  200.20    2.97
  -5   7   4    3.85    0.53
   5  -7  -4    3.64    0.57
   5  -7  -4    3.81    0.63
  -5   7   3  164.46    2.60
  -5   7   3  170.74    2.62
  -5   7   3  164.87    2.72
   5  -7  -3  165.01    2.66
  -5   7   2    9.01    0.65
  -5   7   2   10.15    0.70
  -5   7   2    9.35    0.80
  -5   7   1    2.42    0.45
  -5   7   1    1.72    0.41
  -5   7   1    1.80    0.53
  -5   7   0    4.77    0.70
  -5   7  -1    8.54    0.84
  -5   7  -2   37.56    1.45
  -5   7  -3    5.24    0.78
  -5   7  -4   64.11    1.92
  -5   7  -5    5.83    0.88
  -5   6   9    2.42    0.51
  -5   6   8   65.05    1.80
   5  -6  -8   65.74    1.74
   5  -6  -8   73.91    1.88
  -5   6   7   68.34    1.78
   5  -6  -7   71.94    1.74
   5  -6  -7   74.91    1.84
  -5   6   6    0.27    0.31
   5  -6  -6   -0.20    0.33
   5  -6  -6   -0.43    0.43
  -5   6   5   95.91    1.99
   5  -6  -5   99.74    1.96
   5  -6  -5  100.41    2.05
  -5   6   4   13.47    0.76
   5  -6  -4   15.45    0.84
   5  -6  -4   16.27    0.90
  -5   6   3   10.54    0.68
  -5   6   3   12.26    0.72
  -5   6   3   11.73    0.82
   5  -6  -3   10.85    0.70
  -5   6   2   18.67    0.86
  -5   6   2   20.22    0.86
  -5   6   2   18.22    0.96
  -5   6   1   55.63    1.33
  -5   6   1   50.72    1.47
  -5   6   0   14.61    0.90
  -5   6  -1  109.28    2.17
  -5   6  -2   92.00    2.05
  -5   6  -3   19.55    1.08
  -5   6  -4   10.83    0.92
  -5   6  -5    0.27    0.55
  -5   6  -6   30.97    1.43
  -5   5  10    6.84    0.68
  -5   5   9   16.89    0.92
   5  -5  -9   16.13    1.00
  -5   5   8    1.68    0.43
   5  -5  -8    1.86    0.59
  -5   5   7    9.09    0.68
   5  -5  -7   10.83    0.72
   5  -5  -7    9.33    0.78
  -5   5   6   20.06    0.92
   5  -5  -6   22.41    0.92
   5  -5  -6   21.16    1.00
  -5   5   5   10.89    0.65
   5  -5  -5   10.70    0.65
   5  -5  -5   10.93    0.78
  -5   5   4   97.18    1.82
   5  -5  -4   97.82    1.76
   5  -5  -4   93.29    1.84
  -5   5   3   25.50    0.96
  -5   5   3   27.59    0.96
  -5   5   3   25.65    1.02
  -5   5   2   82.75    1.68
  -5   5   2   85.64    1.62
  -5   5   2   82.79    1.74
  -5   5   1    0.49    0.27
  -5   5   1    0.37    0.25
  -5   5   1    0.41    0.37
  -5   5   0   41.34    1.06
  -5   5   0   33.30    1.15
  -5   5  -1    6.84    0.68
  -5   5  -2    3.85    0.57
  -5   5  -3    5.71    0.70
  -5   5  -4   13.12    0.90
  -5   5  -5   45.66    1.54
  -5   5  -6   66.36    1.84
  -5   5  -7    2.13    0.68
  -5   4  11   54.94    1.64
  -5   4  10   21.70    1.02
   5  -4 -10   25.22    1.17
  -5   4   9    1.74    0.39
   5  -4  -9    2.09    0.55
  -5   4   8  183.25    2.70
   5  -4  -8  190.35    2.70
  -5   4   7  113.47    2.07
   5  -4  -7  124.83    2.15
  -5   4   6  562.27    4.44
   5  -4  -6  609.28    4.11
   5  -4  -6  609.92    4.58
  -5   4   5  132.00    2.09
   5  -4  -5  135.72    1.92
   5  -4  -5  138.48    2.17
  -5   4   4   30.46    0.98
   5  -4  -4   30.56    0.94
   5  -4  -4   30.11    1.04
  -5   4   3   80.15    1.58
  -5   4   3   82.38    1.56
  -5   4   3   82.85    1.66
  -5   4   2    1.02    0.27
  -5   4   2    1.33    0.29
  -5   4   2    0.90    0.35
  -5   4   1   58.91    1.35
  -5   4   1   61.44    1.27
  -5   4   1   58.60    1.41
  -5   4   0   30.44    0.88
  -5   4   0   30.27    1.06
  -5   4  -1   51.82    1.11
  -5   4  -1   50.74    1.35
  -5   4  -2  201.01    2.64
  -5   4  -3   41.69    1.27
  -5   4  -4   46.83    1.39
  -5   4  -5    0.08    0.43
  -5   4  -6    4.36    0.68
  -5   4  -7   62.41    1.78
  -5   3  12    5.79    0.68
   5  -3 -12    7.18    0.88
  -5   3  11   66.17    1.70
  -5   3  10   40.20    1.31
   5  -3 -10   48.18    1.49
  -5   3   9   68.32    1.64
   5  -3  -9   73.54    1.72
  -5   3   8  127.43    2.15
   5  -3  -8  137.38    2.25
  -5   3   7   29.99    1.02
   5  -3  -7   32.61    1.11
  -5   3   6   38.46    1.13
   5  -3  -6   43.31    1.02
   5  -3  -6   44.95    1.25
  -5   3   5  106.41    1.80
   5  -3  -5  108.13    1.56
   5  -3  -5  104.71    1.80
  -5   3   4   40.01    1.08
   5  -3  -4   39.09    1.13
  -5   3   3    1.06    0.27
   5  -3  -3    1.08    0.35
  -5   3   2  423.46    3.44
  -5   3   2  413.76    3.23
  -5   3   2  421.86    3.50
  -5   3   1   30.44    0.94
  -5   3   1   31.44    0.88
  -5   3   1   30.66    0.98
  -5   3   0  204.23    2.15
  -5   3   0  205.03    2.46
  -5   3  -1    2.78    0.33
  -5   3  -1    2.33    0.43
  -5   3  -2   17.23    0.82
  -5   3  -3   23.58    0.94
   5  -3   3   19.34    0.72
  -5   3  -4    0.84    0.41
  -5   3  -4    0.72    0.41
   5  -3   4    0.61    0.29
  -5   3  -5  106.96    2.11
  -5   3  -5  110.26    2.01
   5  -3   5  102.79    1.84
  -5   3  -6   84.14    1.99
  -5   3  -6   92.68    1.92
   5  -3   6   80.93    1.74
  -5   3  -7  233.31    3.38
   5  -3   7  235.87    3.11
  -5   3  -8    4.54    0.76
   5  -3   8    4.03    0.55
  -5   2  12   92.29    1.99
   5  -2 -12   97.45    2.19
  -5   2  11    4.67    0.53
   5  -2 -11    5.40    0.70
  -5   2  10   10.54    0.68
   5  -2 -10   10.85    0.82
  -5   2   9    2.11    0.39
   5  -2  -9    2.42    0.47
  -5   2   8    0.00    0.25
   5  -2  -8    0.49    0.37
  -5   2   7   35.51    1.08
   5  -2  -7   35.96    1.15
  -5   2   6    0.72    0.29
   5  -2  -6    1.62    0.41
  -5   2   5  157.36    2.09
   5  -2  -5  165.40    1.68
   5  -2  -5  154.86    2.13
  -5   2   4   51.17    1.19
   5  -2  -4   50.74    1.21
  -5   2   3  206.89    2.27
   5  -2  -3  200.11    2.31
  -5   2   2   15.02    0.63
  -5   2   2   13.69    0.63
  -5   2   2   15.92    0.49
  -5   2   2   15.84    0.72
  -5   2   1   12.57    0.59
  -5   2   1   13.59    0.59
  -5   2   1   15.45    0.51
  -5   2   1   13.08    0.65
  -5   2   0   35.96    0.96
  -5   2   0   36.25    0.90
  -5   2   0   37.70    0.84
  -5   2   0   38.03    1.04
   5  -2   0   32.30    0.76
  -5   2  -1   60.87    1.13
  -5   2  -1   57.96    1.27
   5  -2   1   53.58    1.04
  -5   2  -2   58.37    1.08
  -5   2  -2   58.27    1.33
  -5   2  -2   57.92    1.29
   5  -2   2   52.97    1.11
  -5   2  -3   91.57    1.72
  -5   2  -3   90.55    1.64
   5  -2   3   77.82    1.43
  -5   2  -4  119.43    2.07
  -5   2  -4  116.50    1.88
   5  -2   4  106.19    1.78
  -5   2  -5   12.22    0.82
  -5   2  -5   12.77    0.80
   5  -2   5    9.95    0.61
  -5   2  -6  103.83    2.15
   5  -2   6   93.95    1.90
  -5   2  -7    4.11    0.65
   5  -2   7    3.48    0.51
  -5   2  -8    1.49    0.63
   5  -2   8    1.19    0.39
   5  -1 -13   21.08    1.25
   5  -1 -12    5.83    0.76
  -5   1  11   70.61    1.64
   5  -1 -11   78.25    1.88
  -5   1  10  125.32    2.11
   5  -1 -10  119.92    2.19
  -5   1   9  258.98    2.93
   5  -1  -9  256.75    3.05
  -5   1   8  231.47    2.68
   5  -1  -8  239.64    2.82
  -5   1   7  148.49    2.09
  -5   1   7  150.44    1.72
   5  -1  -7  140.02    2.09
  -5   1   6  405.53    3.38
  -5   1   6  430.93    2.78
   5  -1  -6  407.04    3.44
  -5   1   5   20.75    0.76
  -5   1   5   23.37    0.63
   5  -1  -5   21.47    0.80
  -5   1   4    0.16    0.23
  -5   1   4    0.16    0.14
   5  -1  -4    0.25    0.27
  -5   1   3    0.08    0.18
  -5   1   3    0.14    0.16
   5  -1  -3    0.04    0.23
  -5   1   2    1.06    0.25
  -5   1   2    1.17    0.23
   5  -1  -2    0.53    0.25
  -5   1   1  350.37    2.80
  -5   1   1  338.09    2.76
  -5   1   1  330.39    2.44
  -5   1   1  344.90    2.82
  -5   1   0   75.73    1.31
  -5   1   0   75.75    1.29
  -5   1   0   74.73    1.23
  -5   1   0   75.69    1.35
  -5   1  -1  199.99    2.11
  -5   1  -1  206.62    2.09
  -5   1  -1  203.84    2.13
  -5   1  -1  208.59    2.23
  -5   1  -1  204.41    2.17
  -5   1  -2   14.98    0.72
  -5   1  -2   16.07    0.72
   5  -1   2   12.92    0.59
  -5   1  -3   35.43    1.11
  -5   1  -3   33.46    0.96
   5  -1   3   29.13    0.92
  -5   1  -4   53.24    1.39
   5  -1   4   47.34    1.23
  -5   1  -5   16.50    0.88
   5  -1   5   13.75    0.72
  -5   1  -6   38.68    1.35
   5  -1   6   34.61    1.19
  -5   1  -7  161.61    2.76
   5  -1   7  149.50    2.56
  -5   1  -8   18.87    1.15
   5  -1   8   17.15    0.96
   5   0 -13  102.24    2.33
   5   0 -12   87.70    2.07
  -5   0  11  122.03    2.09
  -5   0  11  127.96    2.09
   5   0 -11  124.96    2.35
  -5   0  10    2.99    0.47
  -5   0  10    2.60    0.41
   5   0 -10    2.37    0.53
  -5   0   9   64.76    1.45
  -5   0   9   68.36    1.37
   5   0  -9   69.02    1.60
  -5   0   8  127.84    1.96
  -5   0   8  126.84    1.78
   5   0  -8  123.07    2.03
  -5   0   7   48.55    1.19
  -5   0   7   51.99    1.08
   5   0  -7   49.96    1.27
  -5   0   6    3.60    0.39
  -5   0   6    3.15    0.33
   5   0  -6    3.99    0.47
  -5   0   5  234.19    2.46
  -5   0   5  246.78    2.19
   5   0  -5  238.31    2.48
  -5   0   4   26.22    0.82
  -5   0   4   25.50    0.70
   5   0  -4   24.34    0.82
  -5   0   3  190.23    2.13
  -5   0   3  193.46    1.90
   5   0  -3  184.07    2.05
  -5   0   2    2.64    0.33
  -5   0   2    2.82    0.29
   5   0  -2    2.72    0.35
  -5   0   1  240.52    2.35
  -5   0   1  257.46    2.29
  -5   0   1  270.87    2.13
   5   0  -1  235.58    2.21
  -5   0   0   19.59    0.70
  -5   0   0   19.46    0.68
  -5   0   0   21.84    0.72
   5   0   0   19.34    0.68
  -5   0  -1   31.07    0.78
  -5   0  -1   28.57    0.86
  -5   0  -1   31.30    0.90
  -5   0  -1   31.09    0.84
  -5   0  -2   25.99    0.72
  -5   0  -2   24.11    0.84
  -5   0  -2   23.87    0.86
  -5   0  -2   26.10    0.78
  -5   0  -3  101.11    1.74
   5   0   3   94.01    1.68
  -5   0  -4  191.72    2.54
   5   0   4  167.57    2.35
  -5   0  -5   55.69    1.49
   5   0   5   52.07    1.39
  -5   0  -6   35.80    1.31
   5   0   6   31.89    1.17
  -5   0  -7   67.11    1.84
   5   0   7   55.04    1.60
  -5   0  -8   41.28    1.56
   5   0   8   36.94    1.37
  -5  -1  13  102.91    2.15
  -5  -1  12   23.09    1.00
   5   1 -12   22.19    1.17
  -5  -1  11    2.89    0.43
   5   1 -11    3.19    0.59
  -5  -1  10    7.70    0.55
  -5  -1  10    8.51    0.59
   5   1 -10    8.68    0.74
  -5  -1   9    0.45    0.27
  -5  -1   9    1.02    0.31
   5   1  -9    0.55    0.39
  -5  -1   8  169.39    2.21
  -5  -1   8  167.08    2.15
   5   1  -8  164.83    2.35
  -5  -1   7    1.37    0.31
  -5  -1   7    2.37    0.33
   5   1  -7    1.15    0.33
  -5  -1   6  207.85    2.35
  -5  -1   6  212.50    2.23
   5   1  -6  203.49    2.37
  -5  -1   5   24.36    0.82
  -5  -1   5   23.99    0.76
   5   1  -5   23.80    0.84
  -5  -1   4  105.65    1.64
  -5  -1   4  109.99    1.54
   5   1  -4  107.41    1.60
  -5  -1   3    3.93    0.37
  -5  -1   3    3.93    0.35
   5   1  -3    4.09    0.41
  -5  -1   2   57.11    1.19
  -5  -1   2   60.67    1.17
  -5  -1   2   64.60    0.92
   5   1  -2   59.85    1.11
  -5  -1   1   27.18    0.84
  -5  -1   1   26.06    0.80
  -5  -1   1   28.35    0.72
   5   1  -1   26.08    0.74
  -5  -1   0   44.80    1.06
  -5  -1   0   48.84    0.98
   5   1   0   45.09    0.92
  -5  -1  -1  139.32    1.94
  -5  -1  -1  152.96    1.86
  -5  -1  -2    0.16    0.20
  -5  -1  -2    0.68    0.33
  -5  -1  -3  200.99    2.54
  -5  -1  -3  222.42    2.58
  -5  -1  -4    9.23    0.70
   5   1   4    8.15    0.57
  -5  -1  -5   45.42    1.37
   5   1   5   38.89    1.25
  -5  -1  -6    0.78    0.47
   5   1   6    0.41    0.29
  -5  -1  -7   -0.02    0.47
   5   1   7    0.14    0.31
  -5  -1  -8    0.20    0.57
   5   1   8   -0.04    0.35
  -5  -2  13    5.69    0.61
   5   2 -13    5.04    0.76
  -5  -2  12   71.11    1.76
   5   2 -12   66.48    1.84
  -5  -2  11  197.04    2.76
   5   2 -11  188.39    2.89
  -5  -2  10   47.71    1.23
  -5  -2  10   50.74    1.37
   5   2 -10   44.84    1.41
  -5  -2   9  692.61    4.54
  -5  -2   9  700.55    4.79
   5   2  -9  682.60    4.99
  -5  -2   8   27.18    0.92
  -5  -2   8   28.68    0.96
   5   2  -8   26.34    1.02
  -5  -2   7  122.01    1.84
  -5  -2   7  116.65    1.80
   5   2  -7  121.07    1.94
  -5  -2   6   56.53    1.25
  -5  -2   6   56.04    1.23
   5   2  -6   54.71    1.27
  -5  -2   5    0.55    0.25
  -5  -2   5    1.23    0.25
   5   2  -5    0.98    0.31
  -5  -2   4  139.14    1.92
  -5  -2   4  132.82    1.80
   5   2  -4  135.27    1.76
  -5  -2   3   19.81    0.74
  -5  -2   3   19.22    0.72
   5   2  -3   19.51    0.70
   5   2  -2  415.93    2.80
  -5  -2   1   57.04    1.23
  -5  -2   1   65.25    1.04
   5   2  -1   58.07    1.02
  -5  -2   0  257.34    2.66
  -5  -2   0  286.57    2.37
  -5  -2  -1   14.35    0.68
  -5  -2  -1   14.41    0.63
  -5  -2  -2   12.40    0.68
  -5  -2  -2   12.89    0.68
  -5  -2  -3   15.58    0.80
  -5  -2  -3   16.82    0.80
  -5  -2  -4  233.41    2.87
   5   2   4  198.21    2.72
  -5  -2  -5   11.54    0.82
   5   2   5    9.72    0.68
  -5  -2  -6  125.30    2.39
   5   2   6  102.48    2.15
  -5  -2  -7  107.82    2.35
   5   2   7   93.13    2.15
  -5  -3  13    6.10    0.61
   5   3 -13    6.30    0.86
  -5  -3  12   83.20    1.94
   5   3 -12   83.73    2.07
  -5  -3  11    0.33    0.31
   5   3 -11    0.51    0.49
  -5  -3  10   -0.10    0.25
   5   3 -10   -0.29    0.41
  -5  -3   9   42.00    1.15
  -5  -3   9   43.74    1.27
   5   3  -9   45.89    1.37
  -5  -3   8   64.56    1.39
  -5  -3   8   64.70    1.47
   5   3  -8   62.39    1.49
  -5  -3   7    9.11    0.55
  -5  -3   7    9.09    0.59
   5   3  -7    9.72    0.68
  -5  -3   6  150.56    2.07
  -5  -3   6  149.31    2.11
   5   3  -6  148.88    2.07
  -5  -3   5   97.37    1.68
   5   3  -5   94.68    1.58
  -5  -3   4  218.15    2.46
   5   3  -4  225.74    2.29
  -5  -3   3   30.29    0.94
   5   3  -3   33.10    0.86
  -5  -3   2   72.93    1.43
   5   3  -2   73.05    1.17
  -5  -3   1    0.55    0.25
  -5  -3   0   13.75    0.70
  -5  -3   0   14.74    0.63
  -5  -3  -1   86.95    1.70
  -5  -3  -1   92.19    1.54
  -5  -3  -2   80.38    1.68
  -5  -3  -2   90.98    1.64
  -5  -3  -3   14.74    0.80
  -5  -3  -3   17.58    0.86
  -5  -3  -4  365.19    3.85
  -5  -3  -4  434.74    4.01
  -5  -3  -5   69.88    1.76
   5   3   5   56.88    1.60
  -5  -3  -6    5.36    0.70
   5   3   6    4.50    0.59
  -5  -3  -7    0.06    0.57
   5   3   7   -0.25    0.31
  -5  -4  12    2.05    0.47
   5   4 -12    1.78    0.55
  -5  -4  11   16.80    0.92
   5   4 -11   15.84    1.02
  -5  -4  10   12.83    0.78
   5   4 -10   11.24    0.86
  -5  -4   9   34.20    1.19
   5   4  -9   32.65    1.19
  -5  -4   8   36.06    1.17
   5   4  -8   33.94    1.19
  -5  -4   7  201.22    2.62
   5   4  -7  197.37    2.54
  -5  -4   6    3.50    0.41
   5   4  -6    2.72    0.45
  -5  -4   5   21.53    0.86
   5   4  -5   21.90    0.84
  -5  -4   4    5.46    0.47
   5   4  -4    7.47    0.55
  -5  -4   3   33.36    1.04
  -5  -4   2   91.98    1.72
  -5  -4   1   13.84    0.70
  -5  -4   0  253.45    2.93
  -5  -4  -1    5.75    0.55
  -5  -4  -1    7.45    0.57
  -5  -4  -2  117.22    2.11
  -5  -4  -2  128.23    2.03
  -5  -4  -3   19.79    0.94
  -5  -4  -3   22.25    0.98
  -5  -4  -4    4.54    0.57
  -5  -4  -4    5.85    0.70
  -5  -4  -5   17.97    1.04
   5   4   5   14.10    0.80
   5   4   5   15.00    0.88
  -5  -4  -6    9.48    0.88
   5   4   6    8.25    0.74
  -5  -5  12  246.45    3.56
   5   5 -12  250.55    3.70
  -5  -5  11    0.47    0.37
   5   5 -11    0.00    0.49
  -5  -5  10  137.09    2.48
   5   5 -10  141.02    2.56
  -5  -5   9    7.90    0.65
   5   5  -9    8.76    0.78
  -5  -5   8   26.30    1.04
   5   5  -8   25.89    1.08
  -5  -5   7    8.84    0.63
   5   5  -7    8.60    0.70
  -5  -5   6    0.53    0.29
   5   5  -6    0.65    0.39
  -5  -5   5   56.41    1.43
   5   5  -5   60.48    1.35
  -5  -5   4   91.10    1.78
  -5  -5   3  214.20    2.72
  -5  -5   2   20.10    0.86
  -5  -5   1   34.86    1.15
  -5  -5   0    5.16    0.51
  -5  -5  -1   19.10    0.92
  -5  -5  -2    6.02    0.57
  -5  -5  -2    6.02    0.63
  -5  -5  -3  187.10    2.89
  -5  -5  -3  201.73    2.80
  -5  -5  -4   47.18    1.54
  -5  -5  -4   55.90    1.64
  -5  -5  -5   30.95    1.35
   5   5   5   27.32    1.13
   5   5   5   25.75    1.17
  -5  -6  11   12.98    0.86
   5   6 -11   12.22    1.00
  -5  -6  10   14.47    0.88
   5   6 -10   13.86    1.00
  -5  -6   9   81.07    1.94
   5   6  -9   80.91    1.94
  -5  -6   8   79.68    1.86
   5   6  -8   78.47    1.84
  -5  -6   7   12.08    0.78
   5   6  -7   12.46    0.82
  -5  -6   6   66.48    1.64
  -5  -6   5   39.50    1.27
  -5  -6   4    2.52    0.41
  -5  -6   3   45.50    1.35
  -5  -6   2    4.09    0.51
  -5  -6   1   30.68    1.15
  -5  -6   0   -0.14    0.29
  -5  -6  -1  191.17    2.89
  -5  -6  -2    5.55    0.61
  -5  -6  -3   60.01    1.72
  -5  -6  -3   65.74    1.74
  -5  -6  -4    0.53    0.43
  -5  -6  -4    0.08    0.51
   5   6   4   -0.12    0.35
   5   7 -10   48.12    1.68
  -5  -7   9   43.35    1.49
   5   7  -9   44.95    1.56
  -5  -7   8   21.33    1.04
   5   7  -8   20.90    1.08
  -5  -7   7   20.30    1.00
  -5  -7   6    0.57    0.35
  -5  -7   5   58.68    1.60
  -5  -7   4    4.36    0.55
  -5  -7   3  117.59    2.25
  -5  -7   2   33.49    1.23
  -5  -7   1   63.33    1.70
  -5  -7   0   28.51    1.17
  -5  -7  -1   12.83    0.86
  -5  -7  -2    7.23    0.74
   5   7   2    5.59    0.61
  -5  -8   7    5.57    0.65
  -5  -8   6   64.62    1.80
  -5  -8   5   61.03    1.72
  -5  -8   4   25.26    1.15
  -5  -8   3   68.10    1.82
  -5  -8   2    6.14    0.68
  -5  -8   1    7.57    0.72
  -5  -8   0   61.69    1.78
  -6   7   6   27.69    1.21
   6  -7  -6   29.11    1.29
   6  -7  -6   31.42    1.41
  -6   7   5   34.37    1.33
   6  -7  -5   37.58    1.41
   6  -7  -5   36.80    1.49
  -6   7   4    0.74    0.37
   6  -7  -4    0.14    0.41
   6  -7  -4    0.84    0.53
  -6   7   3   99.02    2.15
  -6   7   3  104.02    2.13
  -6   7   3   99.33    2.27
   6  -7  -3  101.66    2.19
  -6   7   2    4.95    0.57
  -6   7   2    6.28    0.59
  -6   7   2    3.48    0.68
  -6   7   1    1.29    0.41
  -6   7   1    1.31    0.59
  -6   7   0   17.64    0.96
  -6   7   0   15.62    1.04
  -6   7  -1  206.87    3.32
  -6   7  -2  102.69    2.44
   6  -6  -8    4.15    0.74
  -6   6   7   19.28    1.02
   6  -6  -7   19.71    1.15
  -6   6   6    2.93    0.49
   6  -6  -6    2.29    0.61
  -6   6   5    0.76    0.33
   6  -6  -5    1.08    0.41
   6  -6  -5   -0.55    0.45
  -6   6   4    1.23    0.39
   6  -6  -4    1.35    0.45
   6  -6  -4    0.86    0.47
  -6   6   3    4.28    0.53
  -6   6   3    4.93    0.53
  -6   6   3    3.97    0.61
  -6   6   2   53.28    1.51
  -6   6   2   52.56    1.41
  -6   6   2   51.21    1.60
  -6   6   1    2.35    0.47
  -6   6   1    3.09    0.57
  -6   6   0  156.33    2.62
  -6   6   0  152.32    2.70
  -6   6  -1  145.83    2.66
  -6   6  -2  114.31    2.42
  -6   6  -3   30.70    1.35
  -6   6  -4    5.49    0.84
  -6   5   9   12.89    0.86
   6  -5  -9   12.75    0.98
  -6   5   8   61.96    1.72
   6  -5  -8   72.48    1.90
  -6   5   7  128.48    2.42
   6  -5  -7  136.81    2.52
  -6   5   6  179.93    2.76
   6  -5  -6  180.32    2.80
  -6   5   5    5.73    0.57
   6  -5  -5    6.20    0.59
   6  -5  -5    5.51    0.70
  -6   5   4   72.82    1.68
   6  -5  -4   67.36    1.54
   6  -5  -4   64.60    1.68
  -6   5   3   29.58    1.11
  -6   5   3   28.20    1.04
  -6   5   3   25.36    1.13
  -6   5   2    4.85    0.51
  -6   5   2    5.42    0.51
  -6   5   2    5.42    0.68
  -6   5   1   22.21    0.94
  -6   5   1   24.87    0.94
  -6   5   1   20.73    1.00
  -6   5   0    0.59    0.35
  -6   5   0    0.80    0.47
  -6   5  -1   13.37    0.88
  -6   5  -2   27.02    1.21
  -6   5  -3   24.89    1.21
  -6   5  -4   50.51    1.66
  -6   5  -5    2.87    0.72
  -6   4  10    0.39    0.39
   6  -4 -10   -0.14    0.53
  -6   4   9   13.51    0.84
   6  -4  -9   16.68    1.04
  -6   4   8    6.30    0.59
   6  -4  -8    8.13    0.78
  -6   4   7    6.49    0.59
   6  -4  -7    7.16    0.74
  -6   4   6  232.55    3.01
   6  -4  -6  247.76    3.17
  -6   4   5    8.47    0.61
   6  -4  -5    7.80    0.72
  -6   4   4   17.64    0.82
   6  -4  -4   16.13    0.88
  -6   4   3   19.89    0.84
   6  -4  -3   17.17    0.86
  -6   4   2   69.80    1.60
  -6   4   2   65.52    1.45
  -6   4   2   70.00    1.66
  -6   4   1   35.12    1.15
  -6   4   1   36.02    1.08
  -6   4   1   35.57    1.23
  -6   4   0   38.75    1.19
  -6   4   0   43.33    1.13
  -6   4   0   39.75    1.29
  -6   4  -1   10.15    0.78
  -6   4  -2  399.41    3.99
  -6   4  -3    0.51    0.49
  -6   4  -4   35.37    1.35
  -6   4  -5    8.25    0.86
  -6   4  -6    1.78    0.72
  -6   3  11    0.33    0.43
   6  -3 -11   -0.27    0.55
  -6   3  10   69.59    1.78
   6  -3 -10   73.46    1.90
  -6   3   9   27.90    1.13
   6  -3  -9   31.03    1.27
  -6   3   8    1.45    0.35
   6  -3  -8    0.78    0.45
  -6   3   7    2.21    0.41
   6  -3  -7    2.07    0.45
  -6   3   6    1.02    0.33
   6  -3  -6    1.58    0.45
  -6   3   5   77.84    1.66
   6  -3  -5   76.65    1.70
  -6   3   4    5.61    0.49
   6  -3  -4    6.12    0.61
  -6   3   3  146.73    2.15
   6  -3  -3  138.42    2.19
  -6   3   2  124.51    2.03
  -6   3   2  117.96    1.90
  -6   3   2  122.07    2.07
  -6   3   1  118.59    1.96
  -6   3   1  121.74    2.07
  -6   3   0  210.29    2.62
  -6   3   0  218.35    2.44
  -6   3   0  216.30    2.74
  -6   3  -1    3.42    0.45
  -6   3  -1    2.64    0.51
  -6   3  -2  126.27    2.15
  -6   3  -3    0.51    0.45
  -6   3  -4   54.36    1.54
  -6   3  -5   16.76    1.02
  -6   2  12   56.63    1.64
   6  -2 -12   60.13    1.86
  -6   2  11   23.23    1.04
   6  -2 -11   25.30    1.21
  -6   2  10   17.05    0.90
   6  -2 -10   17.27    1.02
  -6   2   9   41.12    1.29
   6  -2  -9   42.39    1.41
  -6   2   8   19.92    0.90
   6  -2  -8   19.34    0.98
  -6   2   7    1.58    0.35
   6  -2  -7    0.88    0.41
  -6   2   6  369.77    3.56
   6  -2  -6  395.72    3.75
  -6   2   5    2.91    0.41
   6  -2  -5    3.01    0.45
  -6   2   4   79.27    1.60
   6  -2  -4   76.88    1.60
  -6   2   3   -0.18    0.20
   6  -2  -3    1.70    0.39
  -6   2   2   49.02    1.21
   6  -2  -2   48.47    1.27
  -6   2   1   36.96    1.06
  -6   2   1   39.36    1.06
  -6   2   1   36.43    1.13
  -6   2   0   16.78    0.74
  -6   2   0   17.21    0.72
  -6   2   0   16.64    0.80
  -6   2  -1   86.29    1.62
  -6   2  -1   95.07    1.58
  -6   2  -1   88.03    1.70
  -6   2  -2    4.69    0.45
  -6   2  -2    4.42    0.55
  -6   2  -2    4.52    0.55
   6  -2   2    4.07    0.43
  -6   2  -3   90.86    1.86
  -6   2  -3   91.14    1.78
   6  -2   3   79.62    1.60
  -6   2  -4    8.96    0.76
   6  -2   4    6.67    0.55
  -6   2  -5   60.42    1.70
   6  -2   5   58.48    1.51
  -6   2  -6   18.95    1.11
   6  -2   6   15.88    0.88
   6  -2   7   37.56    1.37
  -6   1  12    0.94    0.51
   6  -1 -12    1.27    0.55
  -6   1  11    1.64    0.47
   6  -1 -11    2.01    0.61
  -6   1  10   26.85    1.11
   6  -1 -10   26.06    1.15
  -6   1   9  145.87    2.37
   6  -1  -9  142.70    2.44
  -6   1   8    3.73    0.51
   6  -1  -8    3.87    0.57
  -6   1   7   28.72    1.04
   6  -1  -7   30.17    1.08
  -6   1   6  198.60    2.56
   6  -1  -6  205.64    2.64
  -6   1   5   44.99    1.21
   6  -1  -5   47.34    1.25
  -6   1   4    3.01    0.41
   6  -1  -4    0.70    0.33
  -6   1   3   20.73    0.82
  -6   1   3   20.30    0.68
   6  -1  -3   18.05    0.80
  -6   1   2  332.27    3.07
  -6   1   2  332.89    2.66
   6  -1  -2  314.18    2.99
  -6   1   1 1030.63    5.36
  -6   1   1  972.59    4.77
   6  -1  -1  956.50    5.18
  -6   1   0    1.06    0.27
  -6   1   0    0.23    0.25
  -6   1   0    0.23    0.23
  -6   1   0    0.41    0.33
  -6   1  -1   90.30    1.56
  -6   1  -1   93.74    1.58
  -6   1  -1   92.15    1.60
  -6   1  -1   96.06    1.68
  -6   1  -1   93.99    1.66
  -6   1  -2   43.23    1.08
  -6   1  -2   43.17    1.25
  -6   1  -2   42.96    1.17
   6  -1   2   39.48    1.11
  -6   1  -3    1.31    0.43
   6  -1   3    1.11    0.31
  -6   1  -4   11.67    0.84
   6  -1   4    9.80    0.63
  -6   1  -5   12.01    0.88
   6  -1   5   11.15    0.72
  -6   1  -6    6.71    0.78
   6  -1   6    6.08    0.61
  -6   1  -7   33.79    1.49
   6  -1   7   28.82    1.23
  -6   0  12   48.59    1.43
   6   0 -12   48.65    1.66
  -6   0  11   54.36    1.49
   6   0 -11   54.83    1.66
  -6   0  10   28.00    1.04
   6   0 -10   28.92    1.21
  -6   0   9    9.91    0.65
   6   0  -9   10.56    0.76
  -6   0   8   23.46    0.94
  -6   0   8   26.34    0.86
   6   0  -8   26.14    1.06
  -6   0   7    1.39    0.37
  -6   0   7    1.68    0.33
   6   0  -7    2.15    0.45
  -6   0   6  154.51    2.23
  -6   0   6  154.74    1.92
   6   0  -6  152.63    2.23
  -6   0   5   12.24    0.65
  -6   0   5   14.43    0.61
   6   0  -5   14.84    0.76
  -6   0   4  142.29    2.07
  -6   0   4  147.90    1.84
   6   0  -4  138.40    2.01
  -6   0   3  371.90    3.30
  -6   0   3  387.03    3.01
   6   0  -3  356.36    3.11
  -6   0   2   24.91    0.88
  -6   0   2   25.24    0.82
   6   0  -2   23.64    0.86
  -6   0   1  882.80    5.01
  -6   0   1  872.25    4.77
   6   0  -1  871.29    4.73
  -6   0   0    1.02    0.29
  -6   0   0    0.43    0.25
  -6   0   0    1.04    0.35
   6   0   0    0.02    0.29
  -6   0  -1   26.10    0.92
  -6   0  -1   31.07    1.00
  -6   0  -2   22.62    0.90
  -6   0  -2   24.01    0.96
  -6   0  -3  353.40    3.50
   6   0   3  314.02    3.32
  -6   0  -4   38.68    1.31
   6   0   4   33.63    1.17
  -6   0  -5   60.58    1.70
   6   0   5   52.17    1.51
  -6   0  -6   17.54    1.11
   6   0   6   14.61    0.88
  -6   0  -7   46.67    1.72
  -6  -1  12    0.27    0.37
   6   1 -12    0.12    0.45
  -6  -1  11    1.68    0.43
  -6  -1  11    1.84    0.41
   6   1 -11    1.64    0.51
  -6  -1  10  114.44    2.07
  -6  -1  10  111.47    1.99
   6   1 -10  109.01    2.19
  -6  -1   9  338.29    3.46
  -6  -1   9  360.17    3.40
   6   1  -9  327.32    3.62
  -6  -1   8   11.01    0.68
  -6  -1   8   11.95    0.63
   6   1  -8   11.07    0.78
  -6  -1   7  220.42    2.70
  -6  -1   7  222.71    2.52
   6   1  -7  211.29    2.68
  -6  -1   6   -0.08    0.23
  -6  -1   6    0.25    0.23
   6   1  -6    0.29    0.35
  -6  -1   5    9.70    0.61
  -6  -1   5   10.44    0.55
   6   1  -5   10.50    0.65
  -6  -1   4    0.90    0.29
  -6  -1   4    0.63    0.23
   6   1  -4    0.72    0.33
  -6  -1   3    6.57    0.49
  -6  -1   3    5.65    0.45
   6   1  -3    5.73    0.51
  -6  -1   2   41.65    1.13
  -6  -1   2   44.17    1.11
   6   1  -2   44.17    1.06
  -6  -1   1    1.04    0.31
   6   1  -1    1.17    0.35
  -6  -1   0  127.60    1.99
  -6  -1   0  135.17    1.80
  -6  -1  -1    4.11    0.43
  -6  -1  -1    4.61    0.53
  -6  -1  -2   97.98    1.88
  -6  -1  -2  103.16    1.80
  -6  -1  -3   53.79    1.45
  -6  -1  -3   57.68    1.47
   6   1   3   48.94    1.37
  -6  -1  -4   66.25    1.68
   6   1   4   54.49    1.51
  -6  -1  -5   11.61    0.88
   6   1   5   10.27    0.72
  -6  -1  -6    8.06    0.88
   6   1   6    6.28    0.63
  -6  -2  13   13.57    0.88
  -6  -2  12   35.16    1.27
   6   2 -12   34.20    1.41
  -6  -2  11   10.52    0.70
  -6  -2  11   10.15    0.72
   6   2 -11   10.36    0.88
  -6  -2  10    0.47    0.33
  -6  -2  10    0.72    0.33
   6   2 -10    0.49    0.45
  -6  -2   9  266.45    3.07
  -6  -2   9  262.19    3.05
   6   2  -9  269.25    3.30
  -6  -2   8  117.32    2.01
  -6  -2   8  119.16    1.99
   6   2  -8  113.31    2.09
  -6  -2   7    0.41    0.25
  -6  -2   7    0.55    0.27
   6   2  -7   -0.08    0.35
  -6  -2   6    1.15    0.33
  -6  -2   6    1.13    0.31
   6   2  -6    1.15    0.39
  -6  -2   5  165.30    2.31
  -6  -2   5  165.11    2.21
   6   2  -5  160.04    2.17
  -6  -2   4  260.66    2.87
  -6  -2   4  269.36    2.80
   6   2  -4  283.23    2.76
  -6  -2   3   17.93    0.76
   6   2  -3   18.67    0.76
  -6  -2   2  146.04    2.11
   6   2  -2  157.91    1.92
  -6  -2   1  294.35    3.05
  -6  -2   0  108.36    1.90
  -6  -2  -1   97.22    1.86
  -6  -2  -2    0.04    0.31
  -6  -2  -2    0.70    0.41
  -6  -2  -3   -0.02    0.31
  -6  -2  -3   -0.08    0.37
  -6  -2  -4    4.81    0.68
   6   2   4    3.30    0.49
  -6  -2  -5   13.14    0.98
   6   2   5   10.30    0.76
  -6  -2  -6   29.70    1.35
   6   2   6   24.42    1.17
  -6  -3  12    1.41    0.45
   6   3 -12    1.99    0.65
  -6  -3  11    0.47    0.35
   6   3 -11    0.16    0.43
  -6  -3  10    2.31    0.41
  -6  -3  10    1.90    0.43
   6   3 -10    2.11    0.53
  -6  -3   9   68.40    1.58
  -6  -3   9   69.06    1.64
   6   3  -9   66.54    1.70
  -6  -3   8   53.40    1.39
  -6  -3   8   58.80    1.47
   6   3  -8   59.19    1.56
  -6  -3   7   49.51    1.33
  -6  -3   7   50.74    1.35
   6   3  -7   52.60    1.41
  -6  -3   6  193.52    2.56
  -6  -3   6  204.92    2.62
   6   3  -6  198.31    2.52
  -6  -3   5   -0.08    0.25
   6   3  -5    0.35    0.33
  -6  -3   4  386.15    3.54
   6   3  -4  395.42    3.23
  -6  -3   3   18.28    0.80
  -6  -3   2    2.11    0.37
  -6  -3   1  152.51    2.31
  -6  -3   0    3.50    0.45
  -6  -3  -1   29.33    1.11
  -6  -3  -2  116.87    2.19
  -6  -3  -2  136.95    2.15
  -6  -3  -3   58.89    1.64
  -6  -3  -3   67.09    1.66
  -6  -3  -4  281.62    3.46
   6   3   4  225.72    3.23
  -6  -3  -5   15.15    1.04
   6   3   5   12.53    0.82
  -6  -4  12   72.01    1.92
   6   4 -12   72.39    2.07
  -6  -4  11    6.51    0.68
   6   4 -11    5.85    0.80
  -6  -4  10  120.15    2.31
   6   4 -10  126.10    2.46
  -6  -4   9   62.71    1.64
   6   4  -9   64.04    1.70
  -6  -4   8  101.83    2.03
   6   4  -8  104.51    2.05
  -6  -4   7   43.39    1.31
   6   4  -7   43.15    1.31
  -6  -4   6   -0.12    0.25
   6   4  -6    0.14    0.37
  -6  -4   5   17.95    0.84
   6   4  -5   16.23    0.80
  -6  -4   4    2.29    0.39
  -6  -4   3  143.44    2.29
  -6  -4   2   30.13    1.08
  -6  -4   1   51.68    1.43
  -6  -4   0   18.36    0.90
  -6  -4  -1    4.24    0.53
  -6  -4  -2   27.30    1.15
  -6  -4  -3    3.36    0.51
  -6  -4  -4   35.84    1.39
  -6  -4  -4   40.22    1.43
  -6  -4  -5   45.25    1.62
  -6  -5  11   85.68    2.09
   6   5 -11   84.49    2.17
  -6  -5  10    7.04    0.68
   6   5 -10    6.98    0.84
  -6  -5   9   22.80    1.04
   6   5  -9   22.76    1.15
  -6  -5   8   27.16    1.13
   6   5  -8   26.18    1.15
  -6  -5   7   11.50    0.74
   6   5  -7   11.58    0.80
  -6  -5   6   54.73    1.51
  -6  -5   5    1.15    0.35
  -6  -5   4  527.97    4.61
  -6  -5   3  101.13    2.03
  -6  -5   2  150.13    2.50
  -6  -5   1   -0.12    0.27
  -6  -5   0    3.09    0.51
  -6  -5  -1    0.59    0.37
  -6  -5  -2    1.41    0.47
  -6  -5  -3   34.59    1.37
  -6  -6  10    5.51    0.68
   6   6 -10    4.26    0.78
  -6  -6   9   97.10    2.21
  -6  -6   8   35.08    1.33
   6   6  -8   39.11    1.37
  -6  -6   7   89.51    2.05
  -6  -6   6    2.48    0.47
  -6  -6   5   16.95    0.92
  -6  -6   4  314.36    3.73
  -6  -6   2   12.49    0.82
  -6  -6   1   96.20    2.13
  -6  -6   0   92.47    2.13
  -6  -6  -1  146.82    2.70
  -6  -6  -2    9.05    0.80
  -6  -7   8    1.99    0.47
  -6  -7   7    8.62    0.74
  -6  -7   6   14.96    0.90
  -6  -7   5   11.18    0.80
  -6  -7   4   22.06    1.08
  -6  -7   3    9.03    0.76
  -6  -7   2    5.36    0.65
  -6  -7   1   20.06    1.06
  -7   6   6    0.37    0.41
   7  -6  -6    0.96    0.57
  -7   6   5   15.54    0.90
   7  -6  -5   13.49    1.04
  -7   6   4    6.37    0.65
   7  -6  -4    5.53    0.74
  -7   6   3    6.24    0.61
   7  -6  -3    5.65    0.76
  -7   6   2    3.13    0.55
  -7   6   2    2.72    0.65
  -7   6   1   28.61    1.21
  -7   6   1   30.74    1.39
  -7   6   0    0.25    0.37
  -7   6   0    0.08    0.53
  -7   6  -1   47.87    1.58
  -7   6  -1   51.80    1.80
   7  -5  -8    0.92    0.59
  -7   5   7   85.68    2.07
   7  -5  -7   93.80    2.25
  -7   5   6   58.01    1.66
   7  -5  -6   62.10    1.84
  -7   5   5   14.20    0.84
   7  -5  -5   14.10    0.96
  -7   5   4  151.09    2.54
   7  -5  -4  140.86    2.62
  -7   5   3    0.92    0.39
   7  -5  -3    0.10    0.43
  -7   5   2   21.49    1.02
  -7   5   2   22.68    1.00
  -7   5   2   21.41    1.11
  -7   5   1    8.43    0.68
  -7   5   1    9.39    0.86
  -7   5   0    1.84    0.43
  -7   5   0    2.78    0.63
  -7   5  -1   -0.45    0.35
  -7   5  -1   -0.43    0.51
  -7   5  -2   19.06    1.00
  -7   5  -2   19.12    1.19
  -7   5  -3    5.16    0.84
  -7   4   9   44.27    1.51
   7  -4  -9   49.68    1.70
  -7   4   8    4.89    0.61
   7  -4  -8    4.32    0.68
  -7   4   7  181.88    2.89
   7  -4  -7  178.93    2.93
  -7   4   6   25.95    1.08
   7  -4  -6   25.26    1.19
  -7   4   5    8.45    0.65
   7  -4  -5   10.11    0.84
  -7   4   4    0.00    0.29
   7  -4  -4   -0.27    0.35
  -7   4   3   14.53    0.84
   7  -4  -3   12.92    0.88
  -7   4   2    0.94    0.33
  -7   4   2    0.25    0.29
  -7   4   2    0.57    0.41
   7  -4  -2    0.94    0.47
  -7   4   1   58.31    1.56
  -7   4   1   61.28    1.49
  -7   4   1   56.27    1.64
  -7   4   0   49.43    1.45
  -7   4   0   53.73    1.62
  -7   4  -1    1.84    0.41
  -7   4  -1    1.54    0.53
  -7   4  -2   97.37    2.05
  -7   4  -2   98.63    2.19
  -7   4  -3    0.00    0.59
  -7   4  -4    0.31    0.61
  -7   3  10   20.26    1.04
   7  -3 -10   20.30    1.19
  -7   3   9   18.09    0.96
   7  -3  -9   21.35    1.17
  -7   3   8   29.23    1.19
   7  -3  -8   32.44    1.33
  -7   3   7    6.57    0.61
   7  -3  -7    6.35    0.68
  -7   3   6    2.15    0.41
   7  -3  -6    1.68    0.53
  -7   3   5   53.07    1.49
   7  -3  -5   54.94    1.58
  -7   3   4   40.87    1.27
   7  -3  -4   39.30    1.35
  -7   3   3    7.14    0.57
   7  -3  -3    5.85    0.65
  -7   3   2  177.07    2.50
   7  -3  -2  166.96    2.60
  -7   3   1   -0.41    0.29
  -7   3   1    0.82    0.35
  -7   3   1    0.45    0.39
  -7   3   0   26.24    1.02
  -7   3   0   27.30    1.15
  -7   3  -1    3.44    0.47
  -7   3  -1    3.87    0.61
  -7   3  -2    3.97    0.53
  -7   3  -2    2.97    0.61
  -7   3  -3   23.64    0.98
  -7   3  -3   25.32    1.19
  -7   2  11    3.19    0.61
   7  -2 -11    3.36    0.68
  -7   2  10   25.65    1.17
   7  -2 -10   27.88    1.31
  -7   2   9   17.13    0.96
   7  -2  -9   17.03    1.06
  -7   2   8   47.03    1.47
   7  -2  -8   50.58    1.56
  -7   2   7  150.27    2.50
   7  -2  -7  153.73    2.58
  -7   2   6    3.73    0.51
   7  -2  -6    3.54    0.59
  -7   2   5  175.27    2.58
   7  -2  -5  179.34    2.68
  -7   2   4   19.36    0.88
   7  -2  -4   19.53    0.94
  -7   2   3   57.80    1.45
   7  -2  -3   57.37    1.49
  -7   2   2    1.90    0.41
   7  -2  -2    2.09    0.47
  -7   2   1   30.03    1.04
   7  -2  -1   28.78    1.11
  -7   2   0    0.92    0.31
  -7   2   0    0.43    0.29
  -7   2   0   -0.06    0.37
  -7   2  -1   52.64    1.37
  -7   2  -1   52.25    1.47
  -7   2  -2   74.34    1.64
  -7   2  -2   78.13    1.78
  -7   1  11    2.25    0.47
   7  -1 -11    1.43    0.61
  -7   1  10  186.30    2.91
   7  -1 -10  191.99    3.09
  -7   1   9    0.12    0.29
   7  -1  -9    0.04    0.45
  -7   1   8   39.77    1.31
   7  -1  -8   41.34    1.41
  -7   1   7    1.70    0.39
   7  -1  -7    0.37    0.37
  -7   1   6    9.93    0.68
   7  -1  -6    9.56    0.76
  -7   1   5   23.13    0.96
   7  -1  -5   24.19    1.04
  -7   1   4   15.90    0.80
   7  -1  -4   15.49    0.86
  -7   1   3   10.09    0.63
   7  -1  -3   10.19    0.72
  -7   1   2    0.45    0.29
   7  -1  -2    0.61    0.39
  -7   1   1  169.13    2.37
   7  -1  -1  161.96    2.33
  -7   1   0    3.23    0.45
  -7   1   0    2.29    0.41
   7  -1   0    2.01    0.49
   7  -1   1   48.32    1.27
  -7   1  -2    0.98    0.47
   7  -1   2    0.41    0.31
  -7   1  -3    9.35    0.84
   7  -1   3   10.09    0.72
  -7   1  -4    0.49    0.51
   7  -1   4    1.58    0.43
  -7   1  -5   12.06    1.02
   7  -1   5   10.58    0.78
  -7   0  12   14.45    0.92
  -7   0  11   45.81    1.45
   7   0 -11   44.46    1.60
  -7   0  10    0.70    0.39
   7   0 -10   -0.49    0.45
  -7   0   9    1.54    0.43
   7   0  -9    1.68    0.53
  -7   0   8   20.12    0.94
   7   0  -8   21.14    1.04
  -7   0   7   28.47    1.08
   7   0  -7   29.02    1.17
  -7   0   6    0.35    0.27
   7   0  -6   -0.08    0.37
  -7   0   5   94.13    1.86
  -7   0   5  103.77    1.70
   7   0  -5   93.11    1.86
  -7   0   4   17.40    0.82
  -7   0   4   17.52    0.74
   7   0  -4   15.86    0.82
  -7   0   3   29.92    1.04
  -7   0   3   33.38    1.00
   7   0  -3   28.55    1.02
  -7   0   2   12.10    0.70
  -7   0   2   11.71    0.65
   7   0  -2   11.44    0.72
  -7   0   1   78.80    1.66
  -7   0   1   78.31    1.58
   7   0  -1   77.35    1.58
  -7   0   0   14.98    0.76
  -7   0  -1   14.31    0.78
  -7   0  -2   16.56    0.92
   7   0   2   14.39    0.78
  -7   0  -3   22.92    1.11
   7   0   3   19.20    0.92
  -7   0  -4   69.98    1.84
   7   0   4   66.56    1.76
  -7   0  -5   39.63    1.51
   7   0   5   32.42    1.29
  -7  -1  12    0.53    0.43
  -7  -1  11   50.21    1.51
   7   1 -11   49.04    1.68
  -7  -1  10  111.26    2.19
   7   1 -10  115.17    2.39
  -7  -1   9    2.62    0.47
  -7  -1   9    3.11    0.47
   7   1  -9    3.21    0.61
  -7  -1   8  250.42    3.15
  -7  -1   8  264.48    2.97
   7   1  -8  245.96    3.19
  -7  -1   7  107.25    2.05
  -7  -1   7  111.92    1.90
   7   1  -7  116.89    2.15
  -7  -1   6   56.72    1.47
  -7  -1   6   57.17    1.35
   7   1  -6   56.20    1.49
  -7  -1   5   29.62    1.08
  -7  -1   5   33.79    1.04
   7   1  -5   32.26    1.13
  -7  -1   4    1.31    0.33
  -7  -1   4    1.66    0.35
   7   1  -4    1.25    0.41
  -7  -1   3   10.11    0.65
  -7  -1   3    8.92    0.59
   7   1  -3    9.91    0.68
  -7  -1   2   24.77    0.94
   7   1  -2   25.32    0.96
  -7  -1   1   82.63    1.70
  -7  -1   0    3.17    0.47
  -7  -1  -1   68.59    1.66
  -7  -1  -2   33.85    1.23
  -7  -1  -3   16.64    1.00
   7   1   3   12.94    0.80
  -7  -1  -4    0.23    0.59
   7   1   4    0.43    0.33
  -7  -2  12    0.74    0.41
  -7  -2  11   88.93    1.99
  -7  -2  11   89.03    1.99
   7   2 -11   80.05    2.07
  -7  -2  10   37.60    1.29
  -7  -2  10   35.82    1.23
   7   2 -10   36.11    1.39
  -7  -2   9   95.65    2.01
  -7  -2   9   98.04    1.96
   7   2  -9   93.80    2.09
  -7  -2   8    4.56    0.51
  -7  -2   8    4.61    0.51
   7   2  -8    5.44    0.68
  -7  -2   7    0.45    0.33
  -7  -2   7    0.20    0.27
   7   2  -7    0.37    0.39
  -7  -2   6    5.55    0.53
  -7  -2   6    6.18    0.53
   7   2  -6    6.53    0.65
  -7  -2   5    5.81    0.55
  -7  -2   5    5.92    0.53
   7   2  -5    6.88    0.63
  -7  -2   4  125.08    2.17
  -7  -2   4  125.90    2.09
   7   2  -4  122.27    1.99
  -7  -2   3   -0.23    0.27
  -7  -2   2   89.79    1.82
  -7  -2   1   80.77    1.76
  -7  -2   0   17.66    0.88
  -7  -2  -1    0.80    0.35
  -7  -2  -2   14.80    0.88
  -7  -2  -3   48.43    1.56
   7   2   3   40.16    1.39
   7   2   4   50.02    1.62
  -7  -3  11    0.72    0.41
  -7  -3  11    0.37    0.39
   7   3 -11   -0.06    0.57
  -7  -3  10    0.31    0.33
  -7  -3  10    0.61    0.39
   7   3 -10    0.04    0.45
  -7  -3   9   12.06    0.76
  -7  -3   9   11.95    0.78
   7   3  -9   13.26    0.94
  -7  -3   8   63.98    1.64
  -7  -3   8   67.67    1.66
   7   3  -8   64.72    1.72
  -7  -3   7    4.36    0.51
  -7  -3   7    5.89    0.55
   7   3  -7    5.55    0.65
  -7  -3   6   68.98    1.64
   7   3  -6   71.80    1.66
  -7  -3   5  115.75    2.11
   7   3  -5  113.27    1.96
  -7  -3   4   48.80    1.37
  -7  -3   3    6.32    0.57
  -7  -3   2   10.75    0.74
  -7  -3   1   11.42    0.76
  -7  -3   0    9.68    0.72
  -7  -3  -1   40.14    1.39
  -7  -3  -2   43.96    1.49
  -7  -3  -3    0.76    0.43
  -7  -4  11   85.66    2.09
   7   4 -11   86.82    2.25
  -7  -4  10   32.95    1.31
   7   4 -10   31.56    1.39
  -7  -4   9   28.63    1.19
   7   4  -9   26.73    1.25
  -7  -4   8  105.29    2.17
   7   4  -8  106.68    2.17
  -7  -4   7   19.12    0.94
   7   4  -7   18.81    0.98
  -7  -4   6    4.13    0.49
  -7  -4   5    1.06    0.35
  -7  -4   4   32.79    1.19
  -7  -4   3    5.49    0.57
  -7  -4   2  109.32    2.19
  -7  -4   1    4.89    0.55
  -7  -4   0   57.47    1.66
  -7  -4  -1   24.11    1.13
  -7  -4  -2    2.29    0.51
  -7  -5  10    4.44    0.61
   7   5 -10    4.20    0.78
  -7  -5   9    8.00    0.70
   7   5  -9    7.33    0.90
  -7  -5   8    6.82    0.65
   7   5  -8    7.49    0.86
  -7  -5   7   30.03    1.23
  -7  -5   6   -0.02    0.33
  -7  -5   5    6.57    0.63
  -7  -5   4   72.66    1.84
  -7  -5   3   44.37    1.47
  -7  -5   2    7.18    0.70
  -7  -5   1    1.29    0.45
  -7  -5   0   17.99    1.02
  -7  -6   7    6.32    0.68
  -7  -6   6   23.58    1.13
  -7  -6   5    4.30    0.59
  -7  -6   4    0.76    0.41
  -7  -6   3   28.92    1.25
  -7  -6   2    2.70    0.51
  -8   5   5   12.22    0.90
  -8   5   4   11.46    0.88
  -8   5   3    4.77    0.57
   8  -5  -3    2.85    0.63
   8  -5  -2   13.12    1.02
  -8   4   7    1.35    0.53
  -8   4   6   57.15    1.74
   8  -4  -6   59.27    1.86
  -8   4   5    0.45    0.41
   8  -4  -5   -0.53    0.47
  -8   4   4    2.23    0.47
   8  -4  -4    1.35    0.57
  -8   4   3   19.08    0.98
   8  -4  -3   17.79    1.11
  -8   4   2   91.14    1.96
   8  -4  -2   82.36    2.09
   8  -4  -1   10.40    0.94
  -8   4   0   16.31    0.92
  -8   4   0   14.33    1.04
  -8   4  -1   77.74    1.94
  -8   4  -1   77.80    2.11
  -8   3   8    7.92    0.78
   8  -3  -8    8.08    0.90
  -8   3   7   31.77    1.27
   8  -3  -7   33.57    1.41
  -8   3   6    0.31    0.37
   8  -3  -6    0.74    0.53
  -8   3   5   58.09    1.64
   8  -3  -5   58.37    1.74
  -8   3   4   20.59    0.98
   8  -3  -4   20.22    1.11
  -8   3   3    4.69    0.57
   8  -3  -3    3.95    0.68
  -8   3   2   24.75    1.04
   8  -3  -2   23.93    1.17
   8  -3  -1    0.68    0.49
   8  -3   0   12.24    0.96
  -8   3  -1    0.80    0.41
  -8   3  -1    1.68    0.59
  -8   2   9    2.13    0.49
   8  -2  -9    2.85    0.70
  -8   2   8   23.13    1.11
   8  -2  -8   24.77    1.27
  -8   2   7   46.03    1.49
   8  -2  -7   45.81    1.56
  -8   2   6  119.76    2.33
   8  -2  -6  120.02    2.42
  -8   2   5    0.25    0.35
   8  -2  -5    0.08    0.47
  -8   2   4    7.76    0.65
   8  -2  -4    7.80    0.78
  -8   2   3    2.37    0.49
   8  -2  -3    2.09    0.57
  -8   2   2   61.55    1.60
   8  -2  -2   56.43    1.64
  -8   2   1    4.50    0.53
   8  -2  -1    2.25    0.61
   8  -2   0   15.62    0.96
  -8   1  10   11.32    0.84
  -8   1   9   59.85    1.74
   8  -1  -9   60.67    1.86
  -8   1   8    0.74    0.37
   8  -1  -8    0.53    0.51
  -8   1   7   -0.20    0.33
   8  -1  -7   -0.02    0.47
  -8   1   6   73.85    1.82
   8  -1  -6   73.87    1.88
  -8   1   5    5.65    0.59
   8  -1  -5    6.18    0.74
  -8   1   4   38.36    1.29
   8  -1  -4   36.58    1.33
  -8   1   3    3.42    0.51
   8  -1  -3    2.44    0.55
  -8   1   2  504.06    4.48
   8  -1  -2  489.77    4.40
  -8   1   1  120.10    2.19
   8  -1  -1  120.25    2.21
  -8   0  10    1.02    0.43
   8   0 -10    0.80    0.59
  -8   0   9    1.62    0.45
   8   0  -9    1.13    0.59
  -8   0   8   59.72    1.68
   8   0  -8   65.09    1.84
  -8   0   7   11.97    0.80
   8   0  -7   11.15    0.90
  -8   0   6   53.63    1.56
   8   0  -6   54.34    1.60
  -8   0   5   37.29    1.29
   8   0  -5   36.06    1.31
  -8   0   4    2.80    0.47
   8   0  -4    2.44    0.53
  -8   0   3   29.45    1.15
   8   0  -3   30.03    1.19
  -8   0   2   32.20    1.17
  -8   0   0    0.90    0.43
  -8   0  -1   26.79    1.13
   8   0   1   21.84    0.98
   8   0   2   14.12    0.84
  -8  -1  10  160.55    2.82
   8   1 -10  159.18    2.95
  -8  -1   9  153.57    2.70
   8   1  -9  158.69    2.82
  -8  -1   8    0.76    0.41
   8   1  -8   -0.14    0.43
  -8  -1   7   46.97    1.47
   8   1  -7   52.01    1.60
  -8  -1   6   -0.10    0.31
   8   1  -6   -0.31    0.45
  -8  -1   5   -0.20    0.27
  -8  -1   5    0.61    0.33
   8   1  -5    0.61    0.49
  -8  -1   4    3.27    0.49
  -8  -1   4    3.44    0.47
   8   1  -4    3.27    0.61
  -8  -1   3   28.20    1.06
  -8  -1   2   43.15    1.33
  -8  -1   1    8.02    0.68
  -8  -1   0  100.89    2.11
  -8  -1  -1    5.20    0.63
   8   1   2   28.61    1.21
  -8  -2  10    5.20    0.63
   8   2 -10    5.71    0.84
  -8  -2   9   76.39    1.92
  -8  -2   9   81.03    1.86
   8   2  -9   77.63    2.05
  -8  -2   8    5.65    0.61
  -8  -2   8    5.96    0.57
   8   2  -8    5.92    0.78
  -8  -2   7    3.46    0.53
  -8  -2   7    3.25    0.51
   8   2  -7    3.56    0.61
  -8  -2   6   -0.25    0.31
  -8  -2   6   -0.68    0.29
   8   2  -6   -0.02    0.51
  -8  -2   5  254.19    3.17
  -8  -2   4   24.85    1.06
  -8  -2   3   71.53    1.74
  -8  -2   2   11.85    0.80
  -8  -2   1   73.48    1.82
  -8  -2   0    4.03    0.59
  -8  -2  -1    2.70    0.53
  -8  -3  10   13.12    0.88
  -8  -3  10   13.94    0.88
   8   3 -10   13.84    1.08
  -8  -3   9   41.86    1.45
  -8  -3   9   47.40    1.51
   8   3  -9   45.56    1.62
  -8  -3   8   83.80    1.96
   8   3  -8   83.22    2.03
  -8  -3   7    1.19    0.39
   8   3  -7    1.41    0.55
  -8  -3   6   32.65    1.23
  -8  -3   5   11.75    0.80
  -8  -3   4   15.29    0.88
  -8  -3   3    0.18    0.37
  -8  -3   2    8.84    0.74
  -8  -3   1    5.87    0.65
  -8  -3   0    0.10    0.37
  -8  -4   9   65.01    1.84
   8   4  -9   66.87    1.94
  -8  -4   8   14.72    0.92
  -8  -4   7    4.93    0.61
  -8  -4   6    1.84    0.47
  -8  -4   5   30.68    1.25
  -8  -4   4    4.50    0.61
  -8  -4   3   93.21    2.15
  -8  -4   2   11.01    0.84
  -8  -4   1   34.82    1.39
  -8  -5   6   82.77    2.09
  -8  -5   5  104.61    2.35
  -8  -5   4  223.96    3.42
   9  -2  -6    2.74    0.72
  -9   2   5   18.50    1.02
   9  -2  -5   20.06    1.19
  -9   2   4    1.80    0.47
   9  -2  -4    2.48    0.68
  -9   2   3    8.68    0.76
   9  -2  -3    7.96    0.90
  -9   2   2   43.96    1.45
   9  -2  -2   42.18    1.56
   9  -1  -7    9.78    0.96
  -9   1   6   -0.51    0.37
   9  -1  -6    0.14    0.55
  -9   1   5    0.78    0.43
   9  -1  -5    0.63    0.55
  -9   1   4   13.82    0.88
   9  -1  -4   12.16    0.96
  -9   1   3    0.61    0.43
   9  -1  -3   -0.23    0.51
  -9   1   2    7.08    0.72
   9   0  -7   38.89    1.56
  -9   0   6   33.69    1.33
   9   0  -6   35.02    1.45
  -9   0   5    9.93    0.78
   9   0  -5   10.05    0.94
  -9   0   4   34.26    1.33
   9   0  -4   34.90    1.43
  -9   0   3    6.28    0.65
   9   1  -8   32.36    1.45
   9   1  -7   20.69    1.19
  -9  -1   6    4.28    0.63
   9   1  -6    4.28    0.74
  -9  -1   5   10.58    0.80
   9   2  -7   15.94    1.08
  -9  -2   5   15.43    0.96
  -9  -2   4   30.66    1.25
  -9  -2   3    1.13    0.51
   0   0   0    0.00    0.00
_computing_structure_solution     'SHELXT 2014/5 (Sheldrick, 2014)'
_computing_structure_solution     'SHELXT 2014/5 (Sheldrick, 2014)'
_computing_structure_solution     'SHELXT 2014/5 (Sheldrick, 2014)'
;
_shelx_hkl_checksum     20236
_shelx_res_file
;
    p1bar.res created by SHELXL-2014/7
TITL p1bar_a.res in P-1
REM Old TITL p1bar_a.res in P-1
REM SHELXT solution in P-1
REM R1 0.092, Rweak 0.004, Alpha 0.028, Orientation as input
REM Formula found by SHELXT: C10 Cl2 O4
CELL 0.71073 7.0204 7.7661 10.5392 97.733 109.293 90.217
ZERR 2 0.0006 0.0006 0.0008 0.001 0.001 0.001
LATT 1
SFAC C H Cl O
UNIT 20 16 4 8
EQIV $1 +X,-1+Y,+Z
EQIV $2 1-X,-Y,-Z
L.S. 4
PLAN  5
TEMP -100
CONF
HTAB C5 O1_$1
HTAB C10 O3_$2
BOND $H
list 4
MORE -1
fmap 2
acta
REM <olex2.extras>
REM <HklSrc "%.\\p1bar.hkl">
REM </olex2.extras>
WGHT    0.036800    0.195500
FVAR       0.77549
CL1   3    0.819535    0.483418    0.832586    11.00000    0.02835    0.02741 =
         0.01490   -0.00131    0.00920   -0.00009
CL2   3    0.744776    0.080685    0.717496    11.00000    0.03392    0.02289 =
         0.01804    0.00740    0.00730   -0.00098
O1    4    0.769158    0.767001    0.400545    11.00000    0.05049    0.01523 =
         0.02656    0.00216    0.01241    0.00037
O2    4    0.692773    0.556167    0.222097    11.00000    0.02807    0.01808 =
         0.01747    0.00521    0.00659   -0.00018
O3    4    0.509328    0.173883    0.161372    11.00000    0.02533    0.02690 =
         0.01743    0.00099    0.00214   -0.00576
O4    4    0.847441    0.208838    0.217515    11.00000    0.02353    0.02479 =
         0.01364   -0.00047    0.00555    0.00294
C1    1    0.737953    0.474474    0.438038    11.00000    0.01421    0.01576 =
         0.01686    0.00259    0.00452    0.00098
C2    1    0.770754    0.530104    0.575299    11.00000    0.01523    0.01614 =
         0.01883   -0.00038    0.00563    0.00081
AFIX  43
H2    2    0.790414    0.650809    0.609393    11.00000   -1.20000
AFIX   0
C3    1    0.774829    0.410143    0.662306    11.00000    0.01558    0.02166 =
         0.01394    0.00005    0.00522    0.00111
C4    1    0.744454    0.233176    0.612302    11.00000    0.01827    0.01957 =
         0.01638    0.00495    0.00487    0.00028
C5    1    0.712160    0.176615    0.475927    11.00000    0.02162    0.01552 =
         0.01712    0.00191    0.00483   -0.00030
AFIX  43
H5    2    0.692109    0.055784    0.442305    11.00000   -1.20000
AFIX   0
C6    1    0.709030    0.296231    0.388198    11.00000    0.01550    0.01650 =
         0.01430    0.00112    0.00335    0.00024
C7    1    0.735703    0.615390    0.353692    11.00000    0.01681    0.01666 =
         0.02043    0.00365    0.00591    0.00187
C8    1    0.682921    0.689090    0.136117    11.00000    0.02922    0.02367 =
         0.02434    0.01155    0.00984    0.00378
AFIX 137
H8A   2    0.638965    0.635191    0.040812    11.00000   -1.50000
H8B   2    0.816834    0.747283    0.160332    11.00000   -1.50000
H8C   2    0.586307    0.774636    0.149097    11.00000   -1.50000
AFIX   0
C9    1    0.672740    0.222056    0.242023    11.00000    0.02416    0.01246 =
         0.01504    0.00301    0.00488    0.00086
C10   1    0.829706    0.146622    0.077830    11.00000    0.03422    0.02610 =
         0.01468   -0.00008    0.00974    0.00290
AFIX 137
H10A  2    0.764012    0.232979    0.020013    11.00000   -1.50000
H10B  2    0.748530    0.036527    0.047428    11.00000   -1.50000
H10C  2    0.964593    0.128319    0.071658    11.00000   -1.50000
AFIX   0
HKLF 4
REM  p1bar_a.res in P-1
REM R1 =  0.0256 for    2417 Fo > 4sig(Fo)  and  0.0274 for all    2582 data
REM    147 parameters refined using      0 restraints
END
WGHT      0.0368      0.1955
REM Highest difference peak  0.449,  deepest hole -0.210,  1-sigma level  0.048
Q1    1   0.7371  0.5408  0.3948  11.00000  0.05    0.45
Q2    1   0.6944  0.2631  0.3199  11.00000  0.05    0.41
Q3    1   0.7206  0.2397  0.4355  11.00000  0.05    0.36
Q4    1   0.7575  0.4993  0.5034  11.00000  0.05    0.35
Q5    1   0.7670  0.4673  0.6163  11.00000  0.05    0.35
;
_shelx_res_checksum     59690
