# Supplementary material for: Dimethyl 4,5-di­chloro­phthalate
Source: IUCrdata. 2021 Oct 13;6(Pt 10):x211043. doi: 10.1107/S2414314621010439 (PMC9462297; doi:10.1107/S2414314621010439)
Supplement: Supplementary file 2 [file x-06-x211043-Isup2.hkl]

data_I                                                                          
_shelx_title ' p1bar_a.res in P-1'                                              
_shelx_refln_list_code          4                                               
_shelx_F_calc_maximum      129.09                                               
_exptl_crystal_F_000       268.00                                               
_reflns_d_resolution_high  0.7488                                               
                                                                                
loop_                                                                           
 _space_group_symop_operation_xyz                                               
 'x, y, z'                                                                      
 '-x, -y, -z'                                                                   
                                                                                
_cell_length_a     7.0204                                                       
_cell_length_b     7.7661                                                       
_cell_length_c    10.5392                                                       
_cell_angle_alpha  97.733                                                       
_cell_angle_beta  109.293                                                       
_cell_angle_gamma  90.217                                                       
                                                                                
_shelx_F_squared_multiplier     1.000                                           
                                                                                
loop_                                                                           
 _refln_index_h                                                                 
 _refln_index_k                                                                 
 _refln_index_l                                                                 
 _refln_F_squared_calc                                                          
 _refln_F_squared_meas                                                          
 _refln_F_squared_sigma                                                         
 _refln_observed_status                                                         
   1   0   0         40.15         56.00         0.86 o                         
   2   0   0      16664.16      16120.38       177.51 o                         
   3   0   0        320.14        342.35         3.61 o                         
   4   0   0       1730.15       1890.57        30.08 o                         
   5   0   0         31.94         33.36         0.86 o                         
   6   0   0          0.52          1.03         0.39 o                         
   7   0   0         25.16         24.91         1.26 o                         
   8   0   0          3.97          1.50         0.72 o                         
  -7   1   0          3.22          4.36         0.61 o                         
  -6   1   0          0.74          0.85         0.29 o                         
  -5   1   0        124.36        125.46         1.07 o                         
  -4   1   0         28.53         20.05         0.37 o                         
  -3   1   0        254.19        259.30         3.12 o                         
  -2   1   0        385.74        431.44         1.49 o                         
  -1   1   0       2854.60       2917.57        83.21 o                         
   0   1   0       1214.19       1187.93         6.69 o                         
   1   1   0       1047.53       1077.67        24.87 o                         
   2   1   0       1502.79       1624.45        17.59 o                         
   3   1   0         16.58         23.81         0.68 o                         
   4   1   0          6.52          4.13         0.27 o                         
   5   1   0         79.31         77.05         2.07 o                         
   6   1   0        213.95        219.28         6.29 o                         
   7   1   0          5.56          5.27         0.78 o                         
   8   1   0        160.30        167.76         3.51 o                         
  -8   2   0         25.44         25.97         1.60 o                         
  -7   2   0          0.99          0.76         0.39 o                         
  -6   2   0         28.12         28.10         0.72 o                         
  -5   2   0         59.51         59.61         1.35 o                         
  -4   2   0         16.04         16.44         0.50 o                         
  -3   2   0         77.90         74.78         2.61 o                         
  -2   2   0         85.58         81.75         1.48 o                         
  -1   2   0       1341.46       1310.41        22.71 o                         
   0   2   0          0.20          1.45         0.35 o                         
   1   2   0       4450.38       4357.48        80.54 o                         
   2   2   0        737.62        753.23        28.28 o                         
   3   2   0        726.86        742.80        12.72 o                         
   4   2   0        237.13        244.57         7.43 o                         
   5   2   0        424.41        456.29        24.30 o                         
   6   2   0        170.55        180.18         3.16 o                         
   7   2   0         28.99         29.37         1.46 o                         
   8   2   0          5.43          6.70         0.98 o                         
  -8   3   0         19.86         20.35         1.60 o                         
  -7   3   0         42.84         44.43         1.27 o                         
  -6   3   0        360.48        357.78         3.60 o                         
  -5   3   0        336.67        340.18         2.69 o                         
  -4   3   0         85.53         83.16         1.04 o                         
  -3   3   0       1979.12       1918.31        45.57 o                         
  -2   3   0         30.73         34.91         0.40 o                         
  -1   3   0        372.58        354.17         4.22 o                         
   0   3   0       3567.67       3692.36        42.75 o                         
   1   3   0         50.57         51.34         0.53 o                         
   2   3   0        838.58        916.78        12.95 o                         
   3   3   0        209.94        220.48         3.40 o                         
   4   3   0        315.25        358.18        19.33 o                         
   5   3   0         24.34         23.80         0.82 o                         
   6   3   0          5.73          5.82         0.75 o                         
   7   3   0         16.71         16.10         1.20 o                         
   8   3   0          0.13          0.17         0.62 o                         
  -8   4   0         21.61         25.78         1.65 o                         
  -7   4   0         82.18         85.52         3.58 o                         
  -6   4   0         68.53         67.93         2.23 o                         
  -5   4   0         52.29         50.50         1.13 o                         
  -4   4   0        187.94        181.76         7.38 o                         
  -3   4   0         15.88         16.51         0.58 o                         
  -2   4   0         41.00         48.69         0.70 o                         
  -1   4   0         45.32         48.37         0.55 o                         
   0   4   0        604.35        668.16        12.02 o                         
   1   4   0         85.78         79.25         0.77 o                         
   2   4   0        838.13        912.98        26.02 o                         
   3   4   0        489.30        480.74        15.56 o                         
   4   4   0         36.78         44.93         2.78 o                         
   5   4   0        430.74        421.44         4.87 o                         
   6   4   0         28.80         30.53         1.50 o                         
   7   4   0         90.35         95.56         2.76 o                         
  -7   5   0          4.60          3.71         0.78 o                         
  -6   5   0          1.29          1.13         0.47 o                         
  -5   5   0         62.94         63.31         6.68 o                         
  -4   5   0          9.25         10.39         0.59 o                         
  -3   5   0         72.55         72.08         1.21 o                         
  -2   5   0        142.70        136.49         1.55 o                         
  -1   5   0        262.14        271.22         1.48 o                         
   0   5   0         64.21         56.05         1.38 o                         
   1   5   0         16.97         19.41         0.41 o                         
   2   5   0        299.76        288.94        11.69 o                         
   3   5   0         40.49         39.45         0.93 o                         
   4   5   0         24.40         22.60         1.87 o                         
   5   5   0          5.67          8.58         0.85 o                         
   6   5   0          4.02          5.14         0.85 o                         
   7   5   0         29.70         29.91         1.70 o                         
  -7   6   0          0.04          0.30         0.50 o                         
  -6   6   0        261.43        256.76         3.33 o                         
  -5   6   0         23.30         24.29         1.50 o                         
  -4   6   0        334.23        339.64         2.92 o                         
  -3   6   0        196.07        198.69         3.33 o                         
  -2   6   0        418.17        413.22        12.75 o                         
  -1   6   0          0.04          0.64         0.59 o                         
   0   6   0          9.55         10.84         0.46 o                         
   1   6   0          1.02          2.94         0.28 o                         
   2   6   0         44.68         45.04         1.43 o                         
   3   6   0         93.55        102.54         1.57 o                         
   4   6   0          9.18         10.23         1.50 o                         
   5   6   0          0.15         -0.23         0.48 o                         
   6   6   0        150.19        153.76         3.54 o                         
  -6   7   0         31.39         27.89         1.68 o                         
  -5   7   0          7.90          7.93         1.16 o                         
  -4   7   0          0.21          0.47         0.35 o                         
  -3   7   0         50.96         51.41         1.41 o                         
  -2   7   0         91.24         90.56         1.27 o                         
  -1   7   0         69.26         70.45         2.43 o                         
   0   7   0        392.36        378.88        32.23 o                         
   1   7   0          1.49          1.55         0.39 o                         
   2   7   0        478.24        484.25        13.20 o                         
   3   7   0         60.91         59.49         2.46 o                         
   4   7   0        131.82        133.01         2.96 o                         
   5   7   0         47.74         47.41         1.95 o                         
  -5   8   0         71.90         78.59         2.76 o                         
  -4   8   0         10.16         12.16         1.33 o                         
  -3   8   0        152.71        151.05         1.82 o                         
  -2   8   0          8.63          9.03         0.54 o                         
  -1   8   0        251.21        238.26        10.40 o                         
   0   8   0         17.52         20.21         1.55 o                         
   1   8   0          7.54          8.59         0.62 o                         
   2   8   0          3.79          3.94         0.50 o                         
   3   8   0         15.89         13.60         0.86 o                         
   4   8   0          9.04          9.22         0.69 o                         
   5   8   0        100.17        102.58         2.96 o                         
  -4   9   0          0.58          0.48         0.56 o                         
  -3   9   0          4.24          6.26         1.38 o                         
  -2   9   0          7.72          6.47         0.62 o                         
  -1   9   0         32.45         31.61         1.10 o                         
   0   9   0          5.29          6.63         0.60 o                         
   1   9   0         41.86         43.17         1.89 o                         
   2   9   0          6.19          6.65         0.67 o                         
   3   9   0        175.42        162.96         3.64 o                         
  -1  10   0         92.28         99.48         2.55 o                         
   0  10   0         31.72         38.66         1.98 o                         
   1  10   0         64.65         70.99         6.22 o                         
  -2 -10   1         39.32         30.05         1.66 o                         
  -1 -10   1         47.08         48.91         2.70 o                         
   0 -10   1         34.50         28.25         1.13 o                         
   1 -10   1          0.15         -0.72         0.72 o                         
  -4  -9   1         25.08         30.86         1.66 o                         
  -3  -9   1         50.76         50.95         2.01 o                         
  -2  -9   1         34.66         37.57         1.85 o                         
  -1  -9   1          1.72          0.96         0.40 o                         
   0  -9   1          3.03          3.01         0.90 o                         
   1  -9   1         24.49         27.59         1.03 o                         
   2  -9   1         52.57         55.34         2.19 o                         
   3  -9   1        207.47        214.03         2.95 o                         
   4  -9   1         58.28         62.89         2.56 o                         
  -5  -8   1         13.97         12.59         1.20 o                         
  -4  -8   1         36.44         38.73         1.73 o                         
  -3  -8   1          0.00         -0.22         0.34 o                         
  -2  -8   1         84.38         84.38         5.87 o                         
  -1  -8   1          0.26         -0.08         0.33 o                         
   0  -8   1        104.49        100.82         8.65 o                         
   1  -8   1         15.77         18.99         0.73 o                         
   2  -8   1         38.65         42.22         1.15 o                         
   3  -8   1        102.63        105.06         2.79 o                         
   4  -8   1          3.30          3.13         0.95 o                         
   5  -8   1         56.15         65.03         2.59 o                         
  -6  -7   1         33.64         33.36         1.76 o                         
  -5  -7   1        108.08        105.31         2.83 o                         
  -4  -7   1         82.85         84.44         2.34 o                         
  -3  -7   1        163.06        162.82         8.29 o                         
  -2  -7   1          4.42          3.59         0.35 o                         
  -1  -7   1        402.17        386.39        10.30 o                         
   0  -7   1        137.33        135.85         3.23 o                         
   1  -7   1        148.26        137.68         4.31 o                         
   2  -7   1        194.51        188.80         2.26 o                         
   3  -7   1        178.78        178.67         7.98 o                         
   4  -7   1        578.05        585.25         6.34 o                         
   5  -7   1         11.78         14.20         1.40 o                         
   6  -7   1        362.24        343.99         5.52 o                         
  -6  -6   1        165.24        159.96         3.54 o                         
  -5  -6   1         50.15         51.02         1.91 o                         
  -4  -6   1         23.05         20.29         1.16 o                         
  -3  -6   1         25.10         27.93         0.85 o                         
  -2  -6   1         23.96         27.51         1.25 o                         
  -1  -6   1          1.78          1.72         0.22 o                         
   0  -6   1        458.80        469.95        10.94 o                         
   1  -6   1         25.56         24.50         0.96 o                         
   2  -6   1         16.69         15.69         0.88 o                         
   3  -6   1        315.31        307.22         7.44 o                         
   4  -6   1         87.68         89.71         2.44 o                         
   5  -6   1        177.09        181.71         3.61 o                         
   6  -6   1        244.24        242.49         4.42 o                         
   7  -6   1         83.70         82.57         3.27 o                         
  -7  -5   1          2.02          2.15         0.75 o                         
  -6  -5   1          0.16         -0.20         0.45 o                         
  -5  -5   1         51.35         57.97         1.91 o                         
  -4  -5   1          3.40          4.62         0.85 o                         
  -3  -5   1        362.44        373.83        28.99 o                         
  -2  -5   1        127.89        129.03         4.35 o                         
  -1  -5   1        828.55        840.38        15.64 o                         
   0  -5   1        947.60        921.10        18.51 o                         
   1  -5   1        496.63        509.58         9.61 o                         
   2  -5   1        780.03        768.84         4.32 o                         
   3  -5   1          0.09          0.50         0.26 o                         
   4  -5   1        201.86        202.41         2.09 o                         
   5  -5   1         10.56         11.37         1.13 o                         
   6  -5   1         24.07         22.23         1.46 o                         
   7  -5   1          0.01         -0.48         0.48 o                         
  -8  -4   1         59.30         57.90         2.31 o                         
  -7  -4   1          8.54          8.13         0.91 o                         
  -6  -4   1         95.84         85.93         2.38 o                         
  -5  -4   1         24.08         23.01         1.16 o                         
  -4  -4   1        382.79        382.19        25.19 o                         
  -3  -4   1         61.12         65.41         1.10 o                         
  -2  -4   1         80.60         96.63         9.61 o                         
  -1  -4   1         45.17         48.10         0.74 o                         
   0  -4   1        456.92        486.52         6.10 o                         
   1  -4   1        447.69        470.54         3.08 o                         
   2  -4   1          6.57          4.97         0.22 o                         
   3  -4   1         13.77         14.71         0.55 o                         
   4  -4   1         33.04         35.29         2.33 o                         
   5  -4   1         81.22         85.45         1.43 o                         
   6  -4   1         17.01         16.88         1.30 o                         
   7  -4   1          1.67          2.89         0.54 o                         
   8  -4   1        135.26        129.31         2.37 o                         
  -8  -3   1         11.95          9.76         1.08 o                         
  -7  -3   1         14.93         18.99         1.26 o                         
  -6  -3   1        260.47        253.60         3.84 o                         
  -5  -3   1          0.44          0.91         0.42 o                         
  -4  -3   1         18.65         22.87         1.07 o                         
  -3  -3   1        539.59        516.58         8.26 o                         
  -2  -3   1        191.97        176.09         2.05 o                         
  -1  -3   1         90.70         86.55         2.03 o                         
   0  -3   1       2848.97       2780.70        49.52 o                         
   1  -3   1         17.25         18.01         0.54 o                         
   2  -3   1        688.47        671.72         3.98 o                         
   3  -3   1         35.18         32.30         1.16 o                         
   4  -3   1        107.17        104.30         2.07 o                         
   5  -3   1          3.70          4.38         0.44 o                         
   6  -3   1          4.24          5.20         0.65 o                         
   7  -3   1          5.16          6.01         0.62 o                         
   8  -3   1          2.14          1.93         0.73 o                         
  -8  -2   1        112.63        122.18         3.03 o                         
  -7  -2   1        133.77        134.31         2.93 o                         
  -6  -2   1        488.72        489.45         5.07 o                         
  -5  -2   1         89.44        100.82         4.22 o                         
  -4  -2   1        871.94        909.28        18.99 o                         
  -3  -2   1        295.85        285.68        10.38 o                         
  -2  -2   1        377.93        387.49        16.35 o                         
  -1  -2   1       3595.66       3547.17        39.47 o                         
   0  -2   1        948.07        970.20        19.79 o                         
   1  -2   1       3071.38       3123.84        61.15 o                         
   2  -2   1        738.98        746.51        25.25 o                         
   3  -2   1          4.22          2.61         0.19 o                         
   4  -2   1         87.70         89.85         3.57 o                         
   5  -2   1         93.30         95.40         3.09 o                         
   6  -2   1        145.87        149.84         4.26 o                         
   7  -2   1         76.74         87.23         1.67 o                         
  -8  -1   1         11.24         13.34         1.13 o                         
  -7  -1   1        136.31        137.40         2.83 o                         
  -6  -1   1          1.70          1.83         0.39 o                         
  -5  -1   1         49.02         44.88         0.81 o                         
  -4  -1   1         66.63         67.91         1.60 o                         
  -3  -1   1        627.85        648.27        26.81 o                         
  -2  -1   1        264.19        280.12         2.57 o                         
  -1  -1   1         39.44         47.88         1.94 o                         
   0  -1   1          1.29          1.88         0.10 o                         
   1  -1   1         12.38         16.11         1.03 o                         
   2  -1   1       1653.19       1696.31        30.39 o                         
   3  -1   1          9.29         15.83         0.54 o                         
   4  -1   1        347.04        352.32         5.85 o                         
   5  -1   1        337.19        340.31         1.93 o                         
   6  -1   1        153.12        154.97         1.35 o                         
   7  -1   1         83.91         80.35         2.11 o                         
  -7   0   1        127.50        129.93         1.54 o                         
  -6   0   1       1450.29       1455.33         5.67 o                         
  -5   0   1        401.28        419.88        12.54 o                         
  -4   0   1       2789.05       2974.31        56.17 o                         
  -3   0   1       1545.11       1627.17        26.40 o                         
  -2   0   1       5896.23       6314.46       132.97 o                         
  -1   0   1          1.20          1.88         0.14 o                         
   0   0   1        725.58        783.96        23.51 o                         
   1   0   1         42.71         39.60         1.28 o                         
   2   0   1        241.03        316.47         5.14 o                         
   3   0   1          2.26          5.86         0.38 o                         
   4   0   1          7.24         11.14         0.39 o                         
   5   0   1         51.69         50.83         0.90 o                         
   6   0   1         44.01         47.55         4.13 o                         
   7   0   1         22.46         23.80         1.30 o                         
   8   0   1         36.19         40.27         4.12 o                         
  -8   1   1        212.43        199.83         2.59 o                         
  -7   1   1        276.46        275.30         5.96 o                         
  -6   1   1       1650.74       1639.20        34.23 o                         
  -5   1   1        538.34        565.87         6.43 o                         
  -4   1   1       5148.81       5322.81        47.85 o                         
  -3   1   1        174.32        194.71         3.22 o                         
  -2   1   1       8408.50       8726.56        88.89 o                         
  -1   1   1        301.50        312.65         5.65 o                         
   0   1   1        289.10        287.61         1.97 o                         
   1   1   1        164.08        169.33         1.08 o                         
   2   1   1        402.05        410.06         6.47 o                         
   3   1   1        967.98       1017.72        22.44 o                         
   4   1   1        313.66        334.21        10.11 o                         
   5   1   1        232.49        244.01        11.34 o                         
   6   1   1          8.79          7.19         0.56 o                         
   7   1   1        108.57        114.05         2.76 o                         
   8   1   1          8.50          8.65         1.05 o                         
  -8   2   1          5.53          6.46         1.87 o                         
  -7   2   1         51.00         48.98         1.26 o                         
  -6   2   1         64.46         62.65         1.43 o                         
  -5   2   1         25.64         23.18         0.98 o                         
  -4   2   1         66.37         71.25         0.70 o                         
  -3   2   1        175.53        157.09         1.54 o                         
  -2   2   1          1.29          2.66         1.36 o                         
  -1   2   1       4334.64       4268.63        14.11 o                         
   0   2   1        267.72        260.19         6.48 o                         
   1   2   1       1492.51       1551.76        18.60 o                         
   2   2   1       1201.01       1227.93        20.75 o                         
   3   2   1        524.87        573.46        10.68 o                         
   4   2   1        412.46        398.17        23.28 o                         
   5   2   1         24.68         23.92         0.77 o                         
   6   2   1        162.32        161.66         3.09 o                         
   7   2   1          1.88          1.33         0.58 o                         
   8   2   1          3.85          4.49         0.88 o                         
  -8   3   1          1.82          1.13         0.81 o                         
  -7   3   1          1.15          0.39         0.57 o                         
  -6   3   1        191.42        199.70         2.62 o                         
  -5   3   1         46.52         51.36         0.89 o                         
  -4   3   1        437.25        426.50        16.69 o                         
  -3   3   1        600.21        630.07         7.18 o                         
  -2   3   1       1993.79       2084.38        12.31 o                         
  -1   3   1        164.05        147.67         1.72 o                         
   0   3   1       1482.36       1539.84        26.47 o                         
   1   3   1          0.65          1.14         0.13 o                         
   2   3   1        838.14        956.97        47.65 o                         
   3   3   1        171.38        159.91         5.64 o                         
   4   3   1         75.34         95.43         7.43 o                         
   5   3   1        144.65        149.49         4.36 o                         
   6   3   1         47.33         48.77         1.85 o                         
   7   3   1         65.78         66.75         2.31 o                         
  -8   4   1         15.90         17.29         1.56 o                         
  -7   4   1         88.12         97.86         2.18 o                         
  -6   4   1         56.17         59.19         1.10 o                         
  -5   4   1        105.88         99.41         1.46 o                         
  -4   4   1        244.85        263.91         2.50 o                         
  -3   4   1         25.06         27.92         1.21 o                         
  -2   4   1        300.56        363.56         2.33 o                         
  -1   4   1         24.89         20.92         0.67 o                         
   0   4   1         88.24         61.54         1.15 o                         
   1   4   1         83.38         69.21         1.91 o                         
   2   4   1        137.34        110.94         3.18 o                         
   3   4   1         59.78         68.83         2.74 o                         
   4   4   1        231.24        226.05        15.33 o                         
   5   4   1         10.52         11.11         1.41 o                         
   6   4   1          5.94          7.05         0.88 o                         
   7   4   1         44.20         40.09         1.88 o                         
  -7   5   1         14.41         14.67         0.89 o                         
  -6   5   1         38.67         37.92         1.86 o                         
  -5   5   1          0.04          0.70         0.27 o                         
  -4   5   1        511.39        493.17         7.30 o                         
  -3   5   1         23.10         21.17         1.46 o                         
  -2   5   1        328.00        308.09         7.84 o                         
  -1   5   1       1060.34       1050.93        15.61 o                         
   0   5   1        329.51        339.36         9.23 o                         
   1   5   1        439.33        439.16         9.70 o                         
   2   5   1         32.54         31.98         0.82 o                         
   3   5   1        187.39        201.81        18.58 o                         
   4   5   1          0.21          0.72         0.32 o                         
   5   5   1         34.04         31.76         1.53 o                         
   6   5   1          0.32          0.98         0.62 o                         
  -7   6   1         50.99         49.16         1.77 o                         
  -6   6   1          3.85          4.49         0.62 o                         
  -5   6   1         90.19         89.01         4.08 o                         
  -4   6   1          0.46          0.93         0.36 o                         
  -3   6   1         22.68         21.02         0.77 o                         
  -2   6   1         21.22         18.71         0.63 o                         
  -1   6   1         22.24         17.07         0.54 o                         
   0   6   1         24.87         19.85         1.35 o                         
   1   6   1         37.09         29.23         2.22 o                         
   2   6   1        259.60        226.93        11.80 o                         
   3   6   1        243.99        236.28        13.17 o                         
   4   6   1        504.03        502.42        16.81 o                         
   5   6   1        317.60        317.88         4.81 o                         
   6   6   1        257.78        244.14         4.49 o                         
  -6   7   1          1.23          2.16         0.56 o                         
  -5   7   1          3.67          3.38         0.44 o                         
  -4   7   1          4.09          4.34         0.56 o                         
  -3   7   1        105.07        100.34         2.13 o                         
  -2   7   1         39.71         43.92         0.91 o                         
  -1   7   1         82.82         85.01         3.23 o                         
   0   7   1         10.80          6.48         0.53 o                         
   1   7   1        163.28        158.79        12.22 o                         
   2   7   1         52.77         45.74         1.55 o                         
   3   7   1         18.62         17.77         1.28 o                         
   4   7   1        244.78        259.96        12.39 o                         
   5   7   1         20.55         21.33         1.43 o                         
  -5   8   1         59.86         61.32         1.64 o                         
  -4   8   1        125.68        127.06         1.79 o                         
  -3   8   1         17.29         17.77         0.73 o                         
  -2   8   1         68.45         71.18         4.25 o                         
  -1   8   1         68.31         60.87         1.66 o                         
   0   8   1         76.64         76.70         1.89 o                         
   1   8   1         14.55         12.96         0.75 o                         
   2   8   1          1.25          1.32         0.43 o                         
   3   8   1          1.65          1.15         0.65 o                         
   4   8   1         19.43         19.70         1.84 o                         
  -4   9   1          8.15          6.70         0.80 o                         
  -3   9   1         39.25         38.55         1.45 o                         
  -2   9   1          0.10          0.29         0.42 o                         
  -1   9   1        254.05        240.68        14.18 o                         
   0   9   1          8.15         10.62         0.89 o                         
   1   9   1        281.73        274.37        18.99 o                         
   2   9   1         45.98         49.68         4.36 o                         
   3   9   1         26.49         23.17         1.35 o                         
  -2  10   1         85.00         82.56         2.59 o                         
  -1  10   1          0.56          1.11         0.55 o                         
   0  10   1         36.79         34.84         2.06 o                         
  -2 -10   2          0.45          0.33         0.62 o                         
  -1 -10   2         59.80         63.49         2.84 o                         
   0 -10   2          0.31          0.78         0.88 o                         
   1 -10   2         15.56         18.11         1.46 o                         
  -4  -9   2          0.27          0.87         0.46 o                         
  -3  -9   2          0.94         -0.03         0.55 o                         
  -2  -9   2         27.76         31.08         1.53 o                         
  -1  -9   2          2.52          3.34         0.88 o                         
   0  -9   2         67.50         70.56         1.56 o                         
   1  -9   2          0.08          0.35         0.50 o                         
   2  -9   2         25.43         24.70         1.11 o                         
   3  -9   2          6.26          8.06         1.30 o                         
   4  -9   2          1.21          0.58         1.05 o                         
  -5  -8   2          7.97         10.21         1.13 o                         
  -4  -8   2          0.33          0.38         0.55 o                         
  -3  -8   2        337.50        328.90         8.13 o                         
  -2  -8   2          0.73          0.89         0.29 o                         
  -1  -8   2        596.42        600.30        30.77 o                         
   0  -8   2        124.67        122.03         2.57 o                         
   1  -8   2        568.69        564.75         7.13 o                         
   2  -8   2         76.36         79.00         2.38 o                         
   3  -8   2         15.49         15.76         1.36 o                         
   4  -8   2         52.53         51.90         2.24 o                         
   5  -8   2         11.89         11.77         1.43 o                         
  -6  -7   2          8.65          8.91         1.08 o                         
  -5  -7   2         55.68         55.69         2.05 o                         
  -4  -7   2         76.10         73.55         2.18 o                         
  -3  -7   2        164.33        154.14         2.89 o                         
  -2  -7   2          0.21          0.46         0.22 o                         
  -1  -7   2          5.86          5.82         0.55 o                         
   0  -7   2         55.45         49.35         0.90 o                         
   1  -7   2          6.89          5.64         0.49 o                         
   2  -7   2        607.40        588.14         5.72 o                         
   3  -7   2          0.68         11.67         1.16 o                         
   4  -7   2        454.25        454.87         5.69 o                         
   5  -7   2         64.76         62.46         2.41 o                         
   6  -7   2        169.98        170.76         4.06 o                         
  -7  -6   2          6.45          4.49         0.85 o                         
  -6  -6   2         20.47         20.77         1.36 o                         
  -5  -6   2          6.29          6.80         0.85 o                         
  -4  -6   2        124.02        117.79         2.59 o                         
  -3  -6   2          0.52          0.50         0.27 o                         
  -2  -6   2        842.93        832.94        17.10 o                         
  -1  -6   2          1.08          1.18         0.19 o                         
   0  -6   2       1791.14       1774.30        48.14 o                         
   1  -6   2         31.43         30.67         1.07 o                         
   2  -6   2       1784.35       1730.34        36.95 o                         
   3  -6   2        215.59        207.37         3.44 o                         
   4  -6   2        698.23        701.86         6.63 o                         
   5  -6   2        147.49        152.98         3.41 o                         
   6  -6   2        186.63        190.08         4.02 o                         
  -7  -5   2         10.75         11.94         1.16 o                         
  -6  -5   2        264.18        249.64         4.16 o                         
  -5  -5   2         34.76         33.42         1.43 o                         
  -4  -5   2        636.00        590.19         5.40 o                         
  -3  -5   2        186.51        189.94         5.02 o                         
  -2  -5   2       1030.97       1054.88        16.60 o                         
  -1  -5   2        293.67        288.38         2.62 o                         
   0  -5   2          1.75          2.74         0.22 o                         
   1  -5   2        471.01        464.80        11.02 o                         
   2  -5   2          3.82          3.57         0.26 o                         
   3  -5   2          4.33          4.73         0.42 o                         
   4  -5   2         23.75         25.97         1.33 o                         
   5  -5   2          6.43          6.40         0.95 o                         
   6  -5   2         43.57         44.93         2.01 o                         
   7  -5   2         27.46         31.73         1.27 o                         
  -8  -4   2         18.12         18.31         1.40 o                         
  -7  -4   2        180.54        181.78         3.64 o                         
  -6  -4   2         53.92         50.10         1.80 o                         
  -5  -4   2        166.28        152.95         2.86 o                         
  -4  -4   2        100.36         96.81         3.08 o                         
  -3  -4   2        279.78        275.66         4.32 o                         
  -2  -4   2        179.43        169.86         2.94 o                         
  -1  -4   2         61.44         63.17         1.21 o                         
   0  -4   2        119.43        120.35         0.96 o                         
   1  -4   2          7.93          5.20         0.23 o                         
   2  -4   2       1047.16       1033.91        16.91 o                         
   3  -4   2         15.67         18.45         0.93 o                         
   4  -4   2       1210.28       1146.95         7.48 o                         
   5  -4   2        320.72        334.24         4.39 o                         
   6  -4   2        641.56        664.15         6.63 o                         
   7  -4   2        159.85        162.89         2.49 o                         
  -8  -3   2         12.13         14.70         1.23 o                         
  -7  -3   2         17.49         17.88         1.23 o                         
  -6  -3   2          2.73          3.51         0.62 o                         
  -5  -3   2        125.68        121.39         1.51 o                         
  -4  -3   2         44.04         44.68         1.70 o                         
  -3  -3   2        279.75        270.59         9.64 o                         
  -2  -3   2         19.12         17.56         0.48 o                         
  -1  -3   2        348.69        343.15         9.41 o                         
   0  -3   2         40.06         39.03         0.50 o                         
   1  -3   2        102.50         96.46         1.37 o                         
   2  -3   2        199.86        214.47         5.32 o                         
   3  -3   2        289.66        277.17         9.26 o                         
   4  -3   2        251.63        254.88         4.80 o                         
   5  -3   2         27.78         28.65         1.36 o                         
   6  -3   2        204.30        209.96         3.58 o                         
   7  -3   2          5.19          6.00         0.83 o                         
  -8  -2   2         18.79         19.70         1.33 o                         
  -7  -2   2        147.25        149.31         3.03 o                         
  -6  -2   2        249.63        254.02         9.87 o                         
  -5  -2   2        683.24        691.62         4.66 o                         
  -4  -2   2        596.80        638.04        21.13 o                         
  -3  -2   2        133.05        136.29         5.12 o                         
  -2  -2   2       1195.59       1237.51        21.29 o                         
  -1  -2   2        342.66        374.67         3.49 o                         
   0  -2   2        535.71        557.82         2.17 o                         
   1  -2   2          2.38          3.64         0.14 o                         
   2  -2   2         51.62         51.29         1.06 o                         
   3  -2   2        616.92        606.53        16.71 o                         
   4  -2   2        151.76        153.14         1.37 o                         
   5  -2   2        103.76         94.46         1.91 o                         
   6  -2   2          6.73          7.35         0.40 o                         
   7  -2   2        125.07        126.59         3.15 o                         
  -8  -1   2         62.53         71.75         2.21 o                         
  -7  -1   2         40.03         41.64         1.12 o                         
  -6  -1   2         71.13         72.18         1.29 o                         
  -5  -1   2         95.61        101.81         2.26 o                         
  -4  -1   2        487.14        517.87         7.28 o                         
  -3  -1   2        246.06        281.51         5.84 o                         
  -2  -1   2       1043.89       1091.62        21.73 o                         
  -1  -1   2       1296.78       1326.90         3.86 o                         
   0  -1   2        937.74        971.98         9.71 o                         
   1  -1   2       2447.93       2377.77        61.48 o                         
   2  -1   2        392.56        406.28         8.71 o                         
   3  -1   2        884.70        894.95        27.68 o                         
   4  -1   2        261.65        251.11         6.89 o                         
   5  -1   2         19.21         24.18         1.41 o                         
   6  -1   2         67.78         70.19         1.31 o                         
   7  -1   2          0.92          1.06         0.47 o                         
  -8   0   2         63.15         53.54         1.95 o                         
  -7   0   2         20.55         19.55         0.66 o                         
  -6   0   2         37.74         40.96         0.82 o                         
  -5   0   2          4.40          4.55         0.31 o                         
  -4   0   2         57.05         34.62         0.69 o                         
  -3   0   2         32.79         30.24         0.80 o                         
  -2   0   2        970.04        924.94         3.86 o                         
  -1   0   2          2.48          2.27         0.09 o                         
   0   0   2       2789.42       2792.17        45.61 o                         
   1   0   2         39.33         33.01         1.07 o                         
   2   0   2        117.15        122.48         2.04 o                         
   3   0   2        101.32        113.25         2.16 o                         
   4   0   2          4.97          3.17         0.29 o                         
   5   0   2         42.78         41.88         0.99 o                         
   6   0   2         39.22         38.73         1.16 o                         
   7   0   2         22.48         25.56         1.80 o                         
   8   0   2         32.24         23.48         1.40 o                         
  -9   1   2          9.90         11.77         1.20 o                         
  -8   1   2        872.87        826.24        11.88 o                         
  -7   1   2          0.33          0.86         0.39 o                         
  -6   1   2        526.04        543.92         9.36 o                         
  -5   1   2          0.22          1.63         0.28 o                         
  -4   1   2        622.76        686.15        12.92 o                         
  -3   1   2        855.92        927.37        15.84 o                         
  -2   1   2          0.10          1.87         0.24 o                         
  -1   1   2        125.35        124.48         2.27 o                         
   0   1   2        972.70       1011.60        36.08 o                         
   1   1   2        216.17        223.00         6.13 o                         
   2   1   2        271.25        255.99         5.35 o                         
   3   1   2        132.31        154.14         3.92 o                         
   4   1   2        845.97        863.43        17.44 o                         
   5   1   2          0.18          0.59         0.43 o                         
   6   1   2        161.35        167.53         4.31 o                         
   7   1   2         56.05         56.29         2.05 o                         
   8   1   2         49.40         47.57         2.01 o                         
  -9   2   2         69.77         71.76         1.77 o                         
  -8   2   2         97.67         98.38         4.26 o                         
  -7   2   2          4.86          3.30         0.51 o                         
  -6   2   2         80.05         81.08         1.46 o                         
  -5   2   2         25.52         25.36         0.73 o                         
  -4   2   2        382.36        384.37         2.54 o                         
  -3   2   2         15.94         20.79         0.68 o                         
  -2   2   2       1291.90       1257.98        25.06 o                         
  -1   2   2        965.01        970.14        13.15 o                         
   0   2   2       2597.75       2659.48        83.53 o                         
   1   2   2        624.06        586.53        19.32 o                         
   2   2   2        326.23        316.27        14.47 o                         
   3   2   2         93.03         88.22         5.82 o                         
   4   2   2         52.21         51.23         4.68 o                         
   5   2   2         21.97         21.03         0.80 o                         
   6   2   2          0.79          0.54         0.55 o                         
   7   2   2         27.47         24.61         1.46 o                         
  -8   3   2         41.34         40.56         1.29 o                         
  -7   3   2        292.15        286.61         8.41 o                         
  -6   3   2        202.24        201.88         2.83 o                         
  -5   3   2        704.43        697.48         4.74 o                         
  -4   3   2        123.59        142.47         1.35 o                         
  -3   3   2        839.70        854.54        15.12 o                         
  -2   3   2          2.03          3.98         0.24 o                         
  -1   3   2          0.08          0.19         0.07 o                         
   0   3   2        194.77        201.92         3.46 o                         
   1   3   2         24.72         25.59         0.52 o                         
   2   3   2         51.05         51.80         1.95 o                         
   3   3   2         42.45         47.72         0.98 o                         
   4   3   2        117.80        113.45         3.13 o                         
   5   3   2        146.14        143.23         8.81 o                         
   6   3   2        203.59        212.66        16.69 o                         
   7   3   2         69.05         73.10         2.48 o                         
  -8   4   2        146.46        145.08         7.30 o                         
  -7   4   2          1.41          1.07         0.30 o                         
  -6   4   2        111.91        113.52         2.36 o                         
  -5   4   2          1.60          1.86         0.29 o                         
  -4   4   2        240.32        261.75         2.03 o                         
  -3   4   2        261.64        259.80         6.60 o                         
  -2   4   2          1.66          0.36         0.41 o                         
  -1   4   2        284.32        290.25         5.45 o                         
   0   4   2         41.95         62.84         1.53 o                         
   1   4   2       1463.27       1420.81        19.58 o                         
   2   4   2          0.00          0.29         0.31 o                         
   3   4   2        444.94        434.49        14.28 o                         
   4   4   2        228.76        235.98         2.50 o                         
   5   4   2        207.36        204.83         9.15 o                         
   6   4   2         44.24         45.40         1.91 o                         
   7   4   2          3.36          3.81         0.85 o                         
  -8   5   2         21.91         21.82         1.70 o                         
  -7   5   2         33.45         36.44         1.00 o                         
  -6   5   2          9.85          8.67         0.53 o                         
  -5   5   2        137.51        139.38         1.61 o                         
  -4   5   2         72.10         67.13         1.05 o                         
  -3   5   2        329.17        328.69         2.62 o                         
  -2   5   2         64.22         56.10         1.42 o                         
  -1   5   2         72.39         70.61         1.15 o                         
   0   5   2        112.90        106.00         2.22 o                         
   1   5   2         29.36         27.02         0.78 o                         
   2   5   2          9.79          7.37         0.48 o                         
   3   5   2          0.06         -0.14         0.27 o                         
   4   5   2          0.06          0.24         0.34 o                         
   5   5   2          9.70         10.01         0.70 o                         
   6   5   2          2.31          2.34         0.78 o                         
  -7   6   2          5.52          4.94         0.70 o                         
  -6   6   2         86.24         87.16         1.44 o                         
  -5   6   2         32.20         31.81         0.97 o                         
  -4   6   2          3.16          2.95         0.36 o                         
  -3   6   2         12.31         15.67         0.57 o                         
  -2   6   2         21.16         18.41         0.84 o                         
  -1   6   2        280.66        246.04         4.80 o                         
   0   6   2        123.11        104.60         4.47 o                         
   1   6   2        402.12        360.58        14.06 o                         
   2   6   2          0.42          0.31         0.39 o                         
   3   6   2        336.43        323.07        14.94 o                         
   4   6   2          0.75         -0.04         0.38 o                         
   5   6   2          8.51          9.23         1.01 o                         
   6   6   2         13.25         15.05         1.33 o                         
  -6   7   2          7.37          8.76         1.22 o                         
  -5   7   2         14.48         15.82         0.68 o                         
  -4   7   2         72.11         70.71         1.08 o                         
  -3   7   2          5.51          4.74         0.71 o                         
  -2   7   2        904.65        832.83        29.81 o                         
  -1   7   2         23.34         20.97         1.06 o                         
   0   7   2       1117.17        962.80        57.57 o                         
   1   7   2        315.54        306.96        15.16 o                         
   2   7   2        858.76        806.80        21.98 o                         
   3   7   2         76.71         78.27         2.24 o                         
   4   7   2         69.65         67.76         3.26 o                         
   5   7   2         10.58         10.57         1.36 o                         
  -5   8   2         36.03         39.49         0.94 o                         
  -4   8   2          6.78          8.98         0.52 o                         
  -3   8   2        104.94        103.97         1.31 o                         
  -2   8   2         10.02         13.25         0.75 o                         
  -1   8   2         51.29         47.30         1.29 o                         
   0   8   2          0.34          0.84         0.39 o                         
   1   8   2          1.30          1.19         0.39 o                         
   2   8   2          4.89          6.36         0.64 o                         
   3   8   2         39.17         42.24         4.59 o                         
   4   8   2         24.49         28.11         1.74 o                         
  -4   9   2          7.17          7.74         0.52 o                         
  -3   9   2         26.61         24.48         1.23 o                         
  -2   9   2          1.40          2.19         0.53 o                         
  -1   9   2         53.79         56.13         1.51 o                         
   0   9   2          8.46          8.39         0.92 o                         
   1   9   2        196.91        202.24        12.47 o                         
   2   9   2          1.75          1.89         1.60 o                         
  -1 -10   3          0.30          0.20         0.72 o                         
   0 -10   3        199.86        213.91         4.16 o                         
   1 -10   3          4.95          6.12         1.08 o                         
  -4  -9   3          3.15          3.02         0.53 o                         
  -3  -9   3         20.99         21.68         1.36 o                         
  -2  -9   3          2.33          1.88         0.62 o                         
  -1  -9   3          2.82          1.97         0.47 o                         
   0  -9   3          2.63          3.74         0.81 o                         
   1  -9   3         25.27         29.43         1.17 o                         
   2  -9   3        100.23        104.34         2.96 o                         
   3  -9   3        130.57        142.19         3.61 o                         
  -5  -8   3        112.89        113.24         3.03 o                         
  -4  -8   3         91.01         95.81         2.59 o                         
  -3  -8   3          7.85          8.89         0.60 o                         
  -2  -8   3        103.49        104.43         1.93 o                         
  -1  -8   3          0.57          1.04         1.07 o                         
   0  -8   3          0.91          0.80         0.31 o                         
   1  -8   3         97.25         98.49         2.56 o                         
   2  -8   3          2.58          2.86         0.81 o                         
   3  -8   3         41.35         44.41         1.98 o                         
   4  -8   3          4.03          3.97         1.08 o                         
  -6  -7   3         11.32         15.02         1.26 o                         
  -5  -7   3        186.88        195.53         3.74 o                         
  -4  -7   3         57.27         53.29         1.88 o                         
  -3  -7   3        162.00        158.22         2.96 o                         
  -2  -7   3        289.04        286.26        10.44 o                         
  -1  -7   3          0.14          0.41         0.39 o                         
   0  -7   3        145.45        134.39         4.63 o                         
   1  -7   3         68.96         68.18         2.01 o                         
   2  -7   3          0.62          1.46         0.72 o                         
   3  -7   3          9.79          8.85         1.08 o                         
   4  -7   3         65.90         65.22         2.31 o                         
   5  -7   3          7.80          8.71         1.30 o                         
  -7  -6   3         47.31         48.09         2.08 o                         
  -5  -6   3         72.98         75.66         2.24 o                         
  -4  -6   3        990.00        983.43         7.42 o                         
  -3  -6   3         10.77         12.29         0.85 o                         
  -2  -6   3       1903.15       1928.53        70.52 o                         
  -1  -6   3          0.55          1.41         0.44 o                         
   0  -6   3       2771.17       2647.77        82.52 o                         
   1  -6   3          0.67          0.59         0.21 o                         
   2  -6   3        463.18        466.95         4.94 o                         
   3  -6   3        174.22        170.96         3.19 o                         
   4  -6   3         13.25         13.17         1.16 o                         
   5  -6   3         31.79         32.51         1.80 o                         
   6  -6   3         48.11         51.05         2.24 o                         
  -7  -5   3         74.63         73.78         2.44 o                         
  -6  -5   3        170.10        168.16         3.38 o                         
  -5  -5   3        354.28        356.18         4.52 o                         
  -4  -5   3        307.94        294.84         3.84 o                         
  -3  -5   3        237.50        245.89         8.03 o                         
  -2  -5   3        797.83        785.72         8.31 o                         
  -1  -5   3        853.16        861.52         8.16 o                         
   0  -5   3         74.69         67.69         1.33 o                         
   1  -5   3        400.16        400.92         2.91 o                         
   2  -5   3         19.06         20.02         0.62 o                         
   3  -5   3        210.77        193.52         3.16 o                         
   4  -5   3         63.91         56.74         1.91 o                         
   5  -5   3          9.03          9.49         1.16 o                         
   6  -5   3         40.71         41.39         2.01 o                         
   7  -5   3          6.25          8.58         1.40 o                         
  -8  -4   3        147.99        154.99         3.58 o                         
  -7  -4   3         10.06          9.13         0.95 o                         
  -6  -4   3        250.31        238.52         3.81 o                         
  -5  -4   3         57.15         55.47         1.73 o                         
  -4  -4   3         34.97         34.69         0.84 o                         
  -3  -4   3         18.93         21.26         0.69 o                         
  -2  -4   3        161.60        160.71         1.74 o                         
  -1  -4   3        865.33        896.17         3.56 o                         
   0  -4   3        185.15        189.87         1.23 o                         
   1  -4   3       1549.48       1608.52        10.97 o                         
   2  -4   3         27.41         32.80         1.18 o                         
   3  -4   3        369.89        380.38         5.12 o                         
   4  -4   3         13.54         11.51         0.98 o                         
   5  -4   3         66.77         69.32         2.11 o                         
   6  -4   3          0.51          0.85         0.81 o                         
   7  -4   3          0.01          0.00         0.98 o                         
  -8  -3   3          0.47          0.30         0.62 o                         
  -7  -3   3         10.79         10.51         0.95 o                         
  -6  -3   3         29.25         30.40         1.33 o                         
  -5  -3   3         53.32         53.01         2.34 o                         
  -4  -3   3        307.35        310.18         5.31 o                         
  -3  -3   3        603.59        638.22        27.00 o                         
  -2  -3   3       2100.20       2153.89        54.80 o                         
  -1  -3   3          2.51          5.20         0.31 o                         
   0  -3   3       9368.91       9183.11       151.77 o                         
   1  -3   3          0.57          0.98         0.13 o                         
   2  -3   3       2615.95       2668.55        87.16 o                         
   3  -3   3        141.32        147.35         4.86 o                         
   4  -3   3        519.44        505.36        14.47 o                         
   5  -3   3         39.56         35.10         3.53 o                         
   6  -3   3          0.89          0.85         0.75 o                         
   7  -3   3         37.62         40.48         1.40 o                         
  -9  -2   3          2.89          1.88         0.85 o                         
  -8  -2   3        112.37        118.94         2.89 o                         
  -7  -2   3          0.75         -0.38         0.45 o                         
  -6  -2   3         31.35         30.44         0.89 o                         
  -5  -2   3         38.36         32.44         0.69 o                         
  -4  -2   3         73.48         75.40         3.34 o                         
  -3  -2   3          0.64          2.61         0.20 o                         
  -2  -2   3        145.03        153.01         2.28 o                         
  -1  -2   3        176.09        192.84         7.00 o                         
   0  -2   3          3.98          4.52         0.35 o                         
   1  -2   3        124.90        116.24         0.93 o                         
   2  -2   3         39.68         51.26         1.20 o                         
   3  -2   3        136.69        126.42         2.25 o                         
   4  -2   3        162.15        151.08         6.25 o                         
   5  -2   3        148.96        143.23         7.12 o                         
   6  -2   3        140.24        144.49         6.07 o                         
  -8  -1   3         43.27         46.89         1.76 o                         
  -7  -1   3         15.52         16.00         0.61 o                         
  -6  -1   3          9.27          9.97         0.47 o                         
  -5  -1   3          7.32          6.61         0.36 o                         
  -4  -1   3        147.63        150.47         1.24 o                         
  -3  -1   3         12.19         13.01         0.63 o                         
  -2  -1   3       1156.19       1190.89         2.92 o                         
  -1  -1   3        125.45        131.20         6.36 o                         
   0  -1   3        456.12        467.06        10.46 o                         
   1  -1   3        974.53        949.74        27.85 o                         
   2  -1   3        204.34        185.96         5.42 o                         
   3  -1   3        141.59        121.18         3.58 o                         
   4  -1   3          0.05          0.04         0.20 o                         
   5  -1   3         56.51         54.09         2.83 o                         
   6  -1   3          1.14          1.97         0.42 o                         
   7  -1   3         13.96         16.28         0.91 o                         
  -9   0   3         10.58         10.44         1.08 o                         
  -8   0   3         46.46         49.44         1.38 o                         
  -7   0   3         50.31         51.22         2.24 o                         
  -6   0   3        632.66        619.48        12.27 o                         
  -5   0   3        302.65        315.16         3.95 o                         
  -4   0   3        282.62        296.34         1.69 o                         
  -3   0   3       2221.09       2254.39        60.97 o                         
  -2   0   3        167.78        180.65         2.90 o                         
  -1   0   3        528.68        556.28         5.60 o                         
   0   0   3        759.21        777.22         9.15 o                         
   1   0   3        743.08        790.55        27.36 o                         
   2   0   3        143.76        161.87         3.62 o                         
   3   0   3          0.68          1.21         0.20 o                         
   4   0   3        194.09        197.90         8.88 o                         
   5   0   3        166.98        162.23         5.90 o                         
   6   0   3        559.93        555.11        32.74 o                         
   7   0   3         33.06         34.71         3.09 o                         
  -9   1   3          0.09          0.38         0.70 o                         
  -8   1   3          2.32          5.07         0.81 o                         
  -7   1   3         17.69         16.85         0.79 o                         
  -6   1   3         35.10         32.94         1.24 o                         
  -5   1   3          0.11          0.15         0.18 o                         
  -4   1   3        209.05        220.47         6.27 o                         
  -3   1   3        147.54        147.84         3.72 o                         
  -2   1   3        452.21        466.34         4.78 o                         
  -1   1   3        287.28        289.25         6.10 o                         
   0   1   3       1085.65       1115.35        28.38 o                         
   1   1   3       1642.53       1639.26        22.18 o                         
   2   1   3        853.67        894.32         3.09 o                         
   3   1   3        833.67        842.46        27.92 o                         
   4   1   3          4.21          5.19         0.47 o                         
   5   1   3        357.22        352.65        17.82 o                         
   6   1   3         91.38         88.96         3.54 o                         
   7   1   3         25.33         24.29         3.08 o                         
  -9   2   3         13.71         13.96         0.97 o                         
  -8   2   3          5.04          3.76         0.62 o                         
  -7   2   3         95.78         95.76         1.73 o                         
  -6   2   3          0.09          1.04         1.56 o                         
  -5   2   3        354.41        338.58         5.64 o                         
  -4   2   3          0.00          0.32         0.13 o                         
  -3   2   3        273.42        270.24         9.64 o                         
  -2   2   3        153.09        147.10         0.89 o                         
  -1   2   3        297.42        280.86         4.74 o                         
   0   2   3        270.70        280.31         4.47 o                         
   1   2   3         89.83        110.90         4.05 o                         
   2   2   3        658.55        681.71         8.86 o                         
   3   2   3         24.19         23.91         1.07 o                         
   4   2   3         38.95         36.34         2.33 o                         
   5   2   3         29.31         26.98         1.03 o                         
   6   2   3          0.07         -0.08         0.40 o                         
   7   2   3         72.94         73.51         6.88 o                         
  -8   3   3          7.40          7.34         0.73 o                         
  -7   3   3         10.13         11.04         1.07 o                         
  -6   3   3        239.23        237.41         6.91 o                         
  -5   3   3          1.25          1.78         0.36 o                         
  -4   3   3        212.95        202.02         4.17 o                         
  -3   3   3        137.18        130.41         1.41 o                         
  -2   3   3        714.43        688.35        11.24 o                         
  -1   3   3        378.17        393.05         9.49 o                         
   0   3   3         37.41         33.48         1.44 o                         
   1   3   3        233.79        235.52         9.79 o                         
   2   3   3        147.70        142.40         3.74 o                         
   3   3   3        597.86        606.89        20.40 o                         
   4   3   3          0.07          1.28         0.67 o                         
   5   3   3         26.87         26.91         2.36 o                         
   6   3   3         96.15        105.10         6.82 o                         
   7   3   3          1.47          1.26         0.72 o                         
  -8   4   3         30.73         30.82         1.22 o                         
  -7   4   3         22.08         22.96         1.34 o                         
  -6   4   3         28.04         31.03         2.26 o                         
  -5   4   3        141.14        135.99         1.53 o                         
  -4   4   3         16.61         19.62         0.57 o                         
  -3   4   3        444.55        429.33         2.91 o                         
  -2   4   3        709.97        713.75         5.03 o                         
  -1   4   3        438.11        433.09         9.57 o                         
   0   4   3       1100.40       1106.53        25.46 o                         
   1   4   3         10.03          7.31         0.35 o                         
   2   4   3        637.31        626.64        25.13 o                         
   3   4   3         60.93         59.05         2.96 o                         
   4   4   3         27.00         29.80         0.95 o                         
   5   4   3         33.09         34.99         2.05 o                         
   6   4   3          6.79          5.59         0.85 o                         
  -8   5   3          5.07          6.88         1.60 o                         
  -7   5   3          0.84          0.88         0.68 o                         
  -6   5   3         48.54         46.34         1.78 o                         
  -5   5   3         44.60         43.74         1.08 o                         
  -4   5   3        111.08         99.25         1.12 o                         
  -3   5   3        249.40        242.85         3.12 o                         
  -2   5   3          2.99          3.16         0.26 o                         
  -1   5   3        573.28        567.78        11.49 o                         
   0   5   3          9.97         11.06         0.41 o                         
   1   5   3          3.94          4.63         0.34 o                         
   2   5   3         74.86         72.19         3.73 o                         
   3   5   3         98.16         93.29         2.65 o                         
   4   5   3         40.89         42.55         1.80 o                         
   5   5   3        319.89        324.12        12.16 o                         
   6   5   3         53.48         57.52         2.28 o                         
  -7   6   3          8.71         10.01         0.79 o                         
  -6   6   3          6.26          7.43         0.53 o                         
  -5   6   3         18.35         18.85         0.62 o                         
  -4   6   3          6.39          6.95         0.39 o                         
  -3   6   3          4.94          4.84         0.33 o                         
  -2   6   3          4.52          4.28         0.30 o                         
  -1   6   3         43.40         43.96         2.45 o                         
   0   6   3         49.53         53.56         3.25 o                         
   1   6   3         15.60         17.57         0.74 o                         
   2   6   3         25.98         27.33         1.00 o                         
   3   6   3        221.55        222.82         7.73 o                         
   4   6   3        116.48        114.54         5.94 o                         
   5   6   3         93.37        104.71         4.76 o                         
  -6   7   3        167.35        168.11         1.82 o                         
  -5   7   3        288.33        276.59         2.20 o                         
  -4   7   3        359.76        343.02         4.71 o                         
  -3   7   3        437.25        434.72         7.76 o                         
  -2   7   3        153.60        130.67         4.42 o                         
  -1   7   3        278.88        250.35        12.86 o                         
   0   7   3         57.58         48.50         2.81 o                         
   1   7   3         13.50         14.27         1.33 o                         
   2   7   3         16.29         12.54         0.84 o                         
   3   7   3          0.02          0.31         0.33 o                         
   4   7   3         25.89         25.44         0.98 o                         
  -5   8   3          8.16          7.65         0.53 o                         
  -4   8   3        337.11        325.72         3.30 o                         
  -3   8   3          7.54          9.72         0.72 o                         
  -2   8   3         95.80         84.55         2.33 o                         
  -1   8   3         60.33         59.72         3.32 o                         
   0   8   3          0.02          0.27         0.39 o                         
   1   8   3          8.91          8.93         0.94 o                         
   2   8   3         67.63         74.20         7.32 o                         
   3   8   3         71.17         72.66         8.21 o                         
  -4   9   3         37.28         36.90         1.80 o                         
  -3   9   3        125.84        133.45         2.36 o                         
  -2   9   3          4.81          5.07         0.63 o                         
  -1   9   3        263.56        263.94         9.70 o                         
   0   9   3         21.11         23.54         2.79 o                         
   1   9   3        354.45        379.29        27.67 o                         
   2   9   3          3.47          4.16         1.05 o                         
   0 -10   4         41.30         44.15         2.05 o                         
   1 -10   4          0.43         -0.51         0.63 o                         
  -4  -9   4          2.45          2.23         0.49 o                         
  -3  -9   4          8.77         10.92         0.71 o                         
  -1  -9   4          2.51          1.85         0.78 o                         
   0  -9   4        283.69        294.24         4.10 o                         
   1  -9   4         14.10         14.95         1.43 o                         
   2  -9   4         84.52         84.21         2.79 o                         
   3  -9   4         65.05         75.76         2.79 o                         
  -5  -8   4         42.94         42.00         1.91 o                         
  -4  -8   4          9.07          7.87         0.91 o                         
  -3  -8   4        267.74        269.63         4.09 o                         
  -2  -8   4         50.66         52.41         1.22 o                         
  -1  -8   4        558.04        581.02        11.23 o                         
   0  -8   4         87.47         90.71         2.44 o                         
   1  -8   4        333.03        331.28         4.66 o                         
   2  -8   4         50.76         59.28         2.21 o                         
   3  -8   4         28.04         26.31         1.66 o                         
   4  -8   4          5.76          6.57         1.20 o                         
  -6  -7   4         37.58         36.68         1.80 o                         
  -5  -7   4          7.08          7.25         0.91 o                         
  -4  -7   4         36.58         37.10         1.56 o                         
  -3  -7   4          2.79          3.19         0.62 o                         
  -2  -7   4          3.52          3.68         0.37 o                         
  -1  -7   4          8.55          7.83         0.43 o                         
   0  -7   4         22.95         24.33         0.83 o                         
   1  -7   4        169.07        165.85         3.13 o                         
   2  -7   4          1.30          1.63         0.65 o                         
   3  -7   4         79.83         77.12         2.44 o                         
   4  -7   4         22.09         23.18         1.63 o                         
   5  -7   4        100.22        106.60         3.19 o                         
  -7  -6   4          1.16          1.26         0.68 o                         
  -6  -6   4        540.70        522.73         6.20 o                         
  -5  -6   4          4.31          4.19         0.68 o                         
  -4  -6   4        214.53        221.64         3.54 o                         
  -3  -6   4        175.02        167.75         4.59 o                         
  -2  -6   4          0.78          0.04         0.25 o                         
  -1  -6   4         22.89         19.44         0.55 o                         
   0  -6   4        532.91        531.39        10.83 o                         
   1  -6   4         18.82         18.38         0.69 o                         
   2  -6   4        184.13        190.24         3.31 o                         
   3  -6   4          1.33          2.05         0.68 o                         
   4  -6   4         24.99         29.75         1.66 o                         
   5  -6   4         16.76         18.01         1.53 o                         
   6  -6   4          9.60          9.13         1.40 o                         
  -8  -5   4        372.39        372.41         5.69 o                         
  -7  -5   4        118.70        120.82         3.06 o                         
  -6  -5   4        911.91        877.92         7.67 o                         
  -5  -5   4        152.06        151.48         2.96 o                         
  -4  -5   4       1256.11       1214.00        45.57 o                         
  -3  -5   4         43.96         44.09         1.79 o                         
  -2  -5   4        416.25        399.58         5.49 o                         
  -1  -5   4         15.45         16.25         0.72 o                         
   0  -5   4         26.00         31.81         0.58 o                         
   1  -5   4         36.84         41.92         2.11 o                         
   2  -5   4         96.07         98.88         2.69 o                         
   3  -5   4         21.22         19.54         1.16 o                         
   4  -5   4          0.79          0.62         0.58 o                         
   5  -5   4         20.84         21.82         1.50 o                         
   6  -5   4         82.52         83.99         2.76 o                         
  -8  -4   4          5.92          7.48         1.01 o                         
  -7  -4   4         53.58         54.52         1.98 o                         
  -6  -4   4          3.72          3.81         0.65 o                         
  -5  -4   4          9.03         10.75         1.67 o                         
  -4  -4   4          0.14         -0.13         0.27 o                         
  -3  -4   4          8.01          8.23         0.32 o                         
  -2  -4   4        324.77        306.30         7.22 o                         
  -1  -4   4         23.12         20.07         0.60 o                         
   0  -4   4        246.83        225.64         2.30 o                         
   1  -4   4         88.80         85.15         1.80 o                         
   2  -4   4        854.90        825.96        12.59 o                         
   3  -4   4          7.19          5.84         0.45 o                         
   4  -4   4        178.84        177.46         3.16 o                         
   5  -4   4         79.71         77.87         2.31 o                         
   6  -4   4         54.06         58.81         2.24 o                         
   7  -4   4          0.40          0.52         1.01 o                         
  -8  -3   4         24.78         25.42         1.46 o                         
  -7  -3   4         82.86         81.15         2.28 o                         
  -6  -3   4        670.97        650.60         7.71 o                         
  -5  -3   4        371.89        369.61         6.31 o                         
  -4  -3   4        984.85        986.83         4.26 o                         
  -3  -3   4       1463.33       1513.63        48.52 o                         
  -2  -3   4       2107.20       2283.94        14.32 o                         
  -1  -3   4        121.86        111.79         1.23 o                         
   0  -3   4        358.86        421.84         5.77 o                         
   1  -3   4          0.09          0.74         0.17 o                         
   2  -3   4        232.95        245.28         2.28 o                         
   3  -3   4         86.13         84.27         2.14 o                         
   4  -3   4         36.45         36.52         0.81 o                         
   5  -3   4          1.43          1.18         0.34 o                         
   6  -3   4         85.95         90.39         2.56 o                         
  -9  -2   4         42.68         50.98         2.08 o                         
  -8  -2   4         42.20         41.32         1.76 o                         
  -7  -2   4        199.95        206.77         2.00 o                         
  -6  -2   4        456.96        451.77         9.76 o                         
  -5  -2   4        217.95        225.55         2.62 o                         
  -4  -2   4       1316.79       1365.24        22.46 o                         
  -3  -2   4         20.81         25.40         0.51 o                         
  -2  -2   4        961.91       1025.23        16.15 o                         
  -1  -2   4         17.33         24.90         0.43 o                         
   0  -2   4          1.81          0.66         0.33 o                         
   1  -2   4         98.22        113.54         1.00 o                         
   2  -2   4        121.03        113.15         3.30 o                         
   3  -2   4        519.56        499.01        21.37 o                         
   4  -2   4         49.38         53.19         3.11 o                         
   5  -2   4        194.08        189.07         6.29 o                         
   6  -2   4         14.76         12.66         1.90 o                         
  -8  -1   4          4.67          5.55         0.49 o                         
  -7  -1   4          2.42          2.39         0.34 o                         
  -6  -1   4          0.49          1.24         0.26 o                         
  -5  -1   4        195.73        179.26         1.86 o                         
  -4  -1   4        128.65        131.63         3.15 o                         
  -3  -1   4        611.84        579.97         8.21 o                         
  -2  -1   4        234.13        241.90         1.90 o                         
  -1  -1   4       4416.86       4319.41        75.67 o                         
   0  -1   4        201.24        201.89         6.92 o                         
   1  -1   4        762.66        735.14        19.57 o                         
   2  -1   4       1120.23       1134.67        25.95 o                         
   3  -1   4        128.81        132.04         5.07 o                         
   4  -1   4        105.94        104.34         3.35 o                         
   5  -1   4         93.59         83.31         4.91 o                         
   6  -1   4         19.31         17.54         1.55 o                         
   7  -1   4          2.64          1.89         0.91 o                         
  -9   0   4         53.80         57.47         1.62 o                         
  -8   0   4          4.06          4.41         0.58 o                         
  -7   0   4         25.89         28.27         0.81 o                         
  -6   0   4        246.61        238.28         4.12 o                         
  -5   0   4         41.19         42.22         0.78 o                         
  -4   0   4        144.86        123.08         1.61 o                         
  -3   0   4         14.18          9.52         0.30 o                         
  -2   0   4        377.48        375.48         3.57 o                         
  -1   0   4        430.37        477.23         9.98 o                         
   0   0   4        276.99        315.68         8.50 o                         
   1   0   4        323.05        339.16        10.34 o                         
   2   0   4        369.95        405.77        19.59 o                         
   3   0   4        688.16        697.72        35.78 o                         
   4   0   4        475.10        460.29        36.14 o                         
   5   0   4        309.78        298.51        20.08 o                         
   6   0   4         64.85         59.94         4.20 o                         
   7   0   4        112.96        113.47         2.84 o                         
  -9   1   4         20.88         21.81         1.38 o                         
  -8   1   4         56.00         62.39         1.54 o                         
  -7   1   4         25.73         26.13         0.97 o                         
  -6   1   4          0.36          3.71         1.92 o                         
  -5   1   4          0.23          0.30         0.18 o                         
  -4   1   4          0.12          1.64         0.63 o                         
  -3   1   4        164.85        178.42         2.21 o                         
  -2   1   4        227.98        249.97         3.84 o                         
  -1   1   4          0.88          0.50         0.10 o                         
   0   1   4       1949.71       1984.49        64.23 o                         
   1   1   4          3.18          2.82         0.24 o                         
   2   1   4       1315.10       1354.12        46.97 o                         
   3   1   4         19.48         21.62         1.53 o                         
   4   1   4        792.75        790.18        55.74 o                         
   5   1   4         14.76         14.32         0.90 o                         
   6   1   4         93.69        100.30         9.78 o                         
   7   1   4          0.38          0.60         0.48 o                         
  -9   2   4          5.11          3.44         0.64 o                         
  -8   2   4         12.61         12.93         0.83 o                         
  -7   2   4         34.32         32.32         1.07 o                         
  -6   2   4        134.37        129.86         1.99 o                         
  -5   2   4         92.25         84.74         1.41 o                         
  -4   2   4       1419.07       1403.09        18.84 o                         
  -3   2   4        513.86        543.62        13.28 o                         
  -2   2   4        766.46        759.97         7.80 o                         
  -1   2   4       3065.82       3171.37        69.75 o                         
   0   2   4        498.25        496.18        10.79 o                         
   1   2   4        182.50        182.08         6.78 o                         
   2   2   4         46.16         47.83         1.90 o                         
   3   2   4          4.84          5.35         0.38 o                         
   4   2   4         21.65         18.40         0.62 o                         
   5   2   4        370.88        359.68        29.27 o                         
   6   2   4          6.86          6.57         1.26 o                         
   7   2   4         93.89         83.17         2.69 o                         
  -8   3   4         36.18         33.97         1.22 o                         
  -7   3   4         67.40         66.76         1.54 o                         
  -6   3   4         10.84          9.68         0.64 o                         
  -5   3   4         70.40         65.81         1.30 o                         
  -4   3   4         15.70         18.24         0.53 o                         
  -3   3   4         94.31         92.40         2.03 o                         
  -2   3   4         71.43         82.52         1.61 o                         
  -1   3   4        145.24        160.25         1.89 o                         
   0   3   4         79.47         72.12         2.40 o                         
   1   3   4         75.75         75.40         1.61 o                         
   2   3   4        464.55        442.02        12.53 o                         
   3   3   4        349.27        350.16         2.90 o                         
   4   3   4        890.81        898.71        13.10 o                         
   5   3   4        663.55        667.76        57.82 o                         
   6   3   4        418.65        423.75        46.48 o                         
  -8   4   4          4.27          3.21         0.73 o                         
  -7   4   4          0.38         -0.20         0.37 o                         
  -6   4   4         29.94         28.22         1.26 o                         
  -5   4   4         57.31         50.54         0.94 o                         
  -4   4   4         21.07         22.18         0.61 o                         
  -3   4   4        405.50        393.04         2.27 o                         
  -2   4   4         28.29         31.35         2.20 o                         
  -1   4   4        205.33        191.83         1.54 o                         
   0   4   4         18.19         16.86         0.53 o                         
   1   4   4        219.26        214.94         8.97 o                         
   2   4   4         17.84         18.17         0.72 o                         
   3   4   4         13.47         12.89         0.88 o                         
   4   4   4        186.72        187.35         8.68 o                         
   5   4   4          9.44          8.55         1.09 o                         
   6   4   4         62.27         63.34         3.64 o                         
  -8   5   4         19.06         19.06         1.46 o                         
  -7   5   4        246.25        243.29         8.51 o                         
  -6   5   4        116.14        113.68         3.62 o                         
  -5   5   4        161.32        159.96         2.16 o                         
  -4   5   4        459.55        441.65         4.78 o                         
  -3   5   4         49.27         48.45         0.90 o                         
  -2   5   4         34.00         33.24         1.33 o                         
  -1   5   4        167.79        166.30         5.09 o                         
   0   5   4          3.79          4.30         0.38 o                         
   1   5   4          1.70          1.34         0.39 o                         
   2   5   4        191.43        184.79         6.48 o                         
   3   5   4          0.36          1.03         0.60 o                         
   4   5   4          0.15          0.13         0.29 o                         
   5   5   4         77.09         85.86         7.25 o                         
  -7   6   4          8.23         10.03         0.81 o                         
  -6   6   4          2.64          1.92         0.42 o                         
  -5   6   4         24.95         24.93         1.28 o                         
  -4   6   4          8.19          8.53         0.39 o                         
  -3   6   4        119.53        116.53         1.33 o                         
  -2   6   4         85.64         85.32         1.21 o                         
  -1   6   4        758.49        734.21        41.01 o                         
   0   6   4          0.61          1.27         0.34 o                         
   1   6   4       1110.42       1076.60        32.93 o                         
   2   6   4         82.57         84.48         3.05 o                         
   3   6   4        230.24        223.81         9.41 o                         
   4   6   4        112.84        115.45         4.91 o                         
   5   6   4          0.01          0.24         0.40 o                         
  -6   7   4          1.46          0.93         0.41 o                         
  -5   7   4          5.47          6.27         0.55 o                         
  -4   7   4          0.93          1.97         0.35 o                         
  -3   7   4          5.17          4.78         0.34 o                         
  -2   7   4         70.43         70.24         1.90 o                         
  -1   7   4          2.86          2.82         1.12 o                         
   0   7   4         45.61         45.68         1.26 o                         
   1   7   4         29.02         28.44         2.94 o                         
   2   7   4         21.58         22.07         1.19 o                         
   3   7   4          1.54          1.71         0.76 o                         
   4   7   4         30.56         31.31         2.50 o                         
  -5   8   4          5.03          6.10         0.58 o                         
  -4   8   4         10.77          9.48         0.64 o                         
  -3   8   4          2.20          1.79         0.47 o                         
  -2   8   4         78.69         72.63         2.64 o                         
  -1   8   4         74.69         75.35         2.91 o                         
   0   8   4         92.74         84.49         5.91 o                         
   1   8   4          5.70          6.48         1.23 o                         
   2   8   4        198.92        197.81        18.84 o                         
   3   8   4          8.41          8.41         1.26 o                         
  -3   9   4         11.17         12.21         0.87 o                         
  -2   9   4        107.39        111.30         2.62 o                         
  -1   9   4         43.88         45.41         1.65 o                         
   0   9   4         28.89         31.35         3.18 o                         
   0 -10   5          2.55          3.46         0.74 o                         
  -4  -9   5         10.62          8.81         0.98 o                         
  -3  -9   5         59.01         60.68         2.11 o                         
  -1  -9   5         24.64         24.64         1.60 o                         
   0  -9   5        253.41        272.69         4.52 o                         
   1  -9   5          2.87          3.81         1.05 o                         
   2  -9   5        257.20        287.45         5.01 o                         
  -5  -8   5        103.40        101.48         2.86 o                         
  -4  -8   5        284.87        283.88         4.49 o                         
  -3  -8   5          3.37          2.59         0.65 o                         
  -2  -8   5        290.15        294.79         2.95 o                         
  -1  -8   5          1.19          1.18         0.46 o                         
   0  -8   5         10.68          9.88         1.16 o                         
   1  -8   5         13.57         15.41         1.33 o                         
   2  -8   5          4.67          3.19         0.91 o                         
   3  -8   5         31.05         33.49         1.91 o                         
   4  -8   5          2.12          0.91         1.01 o                         
  -6  -7   5         18.32         18.59         1.33 o                         
  -5  -7   5        106.90         97.57         2.66 o                         
  -4  -7   5          0.70          0.55         0.48 o                         
  -3  -7   5         89.54         91.44         1.62 o                         
  -2  -7   5         20.86         20.12         0.91 o                         
  -1  -7   5         45.15         45.08         1.12 o                         
   0  -7   5         15.96         16.24         0.74 o                         
   1  -7   5         52.36         51.80         1.91 o                         
   2  -7   5        181.98        190.86         3.64 o                         
   3  -7   5         30.65         29.71         1.70 o                         
   4  -7   5         74.52         79.72         2.69 o                         
   5  -7   5          9.12          9.69         1.46 o                         
  -7  -6   5          7.21          7.15         0.98 o                         
  -6  -6   5         28.69         28.18         1.53 o                         
  -5  -6   5         63.36         65.68         2.11 o                         
  -4  -6   5        133.24        136.56         2.48 o                         
  -3  -6   5        191.44        182.62         2.11 o                         
  -2  -6   5        144.75        137.60         1.82 o                         
  -1  -6   5        180.64        166.04         2.64 o                         
   0  -6   5         36.71         31.41         0.89 o                         
   1  -6   5         78.79         74.47         1.33 o                         
   2  -6   5          0.07          0.13         0.58 o                         
   3  -6   5         38.79         36.42         1.70 o                         
   4  -6   5          0.68          1.05         0.78 o                         
   5  -6   5          1.18          0.45         0.91 o                         
  -8  -5   5        172.02        173.95         3.91 o                         
  -7  -5   5         10.83         10.92         1.05 o                         
  -6  -5   5          2.23          1.91         0.58 o                         
  -5  -5   5         97.29         97.50         3.38 o                         
  -4  -5   5         85.07         84.91         2.55 o                         
  -3  -5   5         20.18         21.76         0.75 o                         
  -2  -5   5        153.25        155.24         2.64 o                         
  -1  -5   5        219.29        228.50         2.14 o                         
   0  -5   5        190.18        186.94         2.15 o                         
   1  -5   5         97.09         95.51         1.42 o                         
   2  -5   5        203.01        198.77         3.15 o                         
   3  -5   5        291.29        291.81         4.12 o                         
   4  -5   5        223.44        225.28         3.87 o                         
   5  -5   5         68.56         75.92         2.56 o                         
   6  -5   5          5.22          4.77         1.20 o                         
  -8  -4   5         46.45         51.02         2.08 o                         
  -7  -4   5          1.78          1.76         0.58 o                         
  -6  -4   5         27.72         28.42         1.43 o                         
  -5  -4   5         42.14         36.12         1.00 o                         
  -4  -4   5        260.99        244.18         3.92 o                         
  -3  -4   5         59.95         50.27         1.03 o                         
  -2  -4   5        286.90        289.75         8.46 o                         
  -1  -4   5        722.08        670.42         8.13 o                         
   0  -4   5        242.62        252.91        15.25 o                         
   1  -4   5        286.53        274.43         2.83 o                         
   2  -4   5         64.17         61.39         1.15 o                         
   3  -4   5        126.16        131.24         1.75 o                         
   4  -4   5         35.68         36.20         1.18 o                         
   5  -4   5          0.18          0.13         0.72 o                         
   6  -4   5         10.09         13.72         1.43 o                         
  -8  -3   5         21.60         19.54         1.33 o                         
  -7  -3   5        184.20        190.28         2.39 o                         
  -6  -3   5          0.67          0.18         0.36 o                         
  -5  -3   5        158.90        159.57         2.24 o                         
  -4  -3   5         75.42         56.20         1.07 o                         
  -3  -3   5         10.76         10.81         1.43 o                         
  -2  -3   5        555.33        532.67         9.89 o                         
  -1  -3   5         68.59         65.95         1.03 o                         
   0  -3   5        552.67        564.12         6.25 o                         
   1  -3   5          2.38          1.72         0.29 o                         
   2  -3   5          1.50         11.69         5.50 o                         
   3  -3   5         19.48         17.49         0.57 o                         
   4  -3   5         37.95         33.11         0.88 o                         
   5  -3   5        182.13        177.11         3.10 o                         
   6  -3   5         26.09         27.87         1.70 o                         
  -9  -2   5         20.80         25.66         1.60 o                         
  -8  -2   5        430.39        422.67         5.27 o                         
  -7  -2   5          9.31         10.26         0.54 o                         
  -6  -2   5        282.72        271.75         2.72 o                         
  -5  -2   5          1.74          1.62         0.27 o                         
  -4  -2   5        491.34        504.52         2.46 o                         
  -3  -2   5        595.91        607.89         8.35 o                         
  -2  -2   5        125.30        144.64         2.82 o                         
  -1  -2   5        351.13        386.43         7.71 o                         
   0  -2   5        746.35        748.98        12.70 o                         
   1  -2   5        762.56        748.38        16.95 o                         
   2  -2   5        280.89        261.86         4.42 o                         
   3  -2   5         29.30         25.59         1.03 o                         
   4  -2   5        576.99        557.01        14.90 o                         
   5  -2   5         21.54         19.05         1.41 o                         
   6  -2   5        107.90         98.69         1.88 o                         
  -9  -1   5         12.56         17.59         1.33 o                         
  -8  -1   5          0.71          0.45         0.45 o                         
  -7  -1   5         58.96         53.25         1.73 o                         
  -6  -1   5         18.47         17.01         0.58 o                         
  -5  -1   5         39.76         40.00         0.77 o                         
  -4  -1   5        813.61        818.39         5.15 o                         
  -3  -1   5         39.84         53.18        11.19 o                         
  -2  -1   5        404.24        407.57        11.28 o                         
  -1  -1   5        447.02        495.54        12.65 o                         
   0  -1   5        354.35        371.13        10.25 o                         
   1  -1   5         84.66         88.32         1.73 o                         
   2  -1   5          5.28          4.68         0.31 o                         
   3  -1   5         30.26         30.52         1.58 o                         
   4  -1   5         46.43         43.08         2.67 o                         
   5  -1   5         26.87         24.90         2.29 o                         
   6  -1   5         20.81         19.14         0.93 o                         
   7  -1   5         19.81         18.58         1.23 o                         
  -9   0   5         14.76         16.59         1.00 o                         
  -8   0   5         60.46         61.02         1.53 o                         
  -7   0   5        168.69        162.41         5.57 o                         
  -6   0   5         26.52         23.05         1.24 o                         
  -5   0   5        400.59        399.83         5.77 o                         
  -4   0   5         96.09        103.32         1.07 o                         
  -3   0   5        127.60        124.34         1.54 o                         
  -2   0   5        866.24        998.86        17.57 o                         
  -1   0   5        515.66        633.58         7.51 o                         
   0   0   5        689.09        744.08        16.62 o                         
   1   0   5        512.86        552.26        13.06 o                         
   2   0   5         28.33         20.74         0.40 o                         
   3   0   5         92.31         95.53         5.05 o                         
   4   0   5        114.79        110.36         7.59 o                         
   5   0   5         94.85         89.49         3.01 o                         
   6   0   5         92.59         93.44         6.99 o                         
   7   0   5         59.43         59.56         5.99 o                         
  -9   1   5          1.92          1.19         0.56 o                         
  -8   1   5          7.22          9.76         0.77 o                         
  -7   1   5         43.81         39.29         1.17 o                         
  -6   1   5         79.39         76.75         1.95 o                         
  -5   1   5         34.52         36.82         1.29 o                         
  -4   1   5        407.99        428.05         1.71 o                         
  -3   1   5        650.46        652.33         9.02 o                         
  -2   1   5       3616.59       3748.86        72.05 o                         
  -1   1   5        311.52        296.74         6.81 o                         
   0   1   5       2463.45       2567.63        81.70 o                         
   1   1   5       1229.30       1221.89        41.80 o                         
   2   1   5        989.13       1050.26        40.95 o                         
   3   1   5        190.40        168.91        13.01 o                         
   4   1   5         18.22         15.03         0.73 o                         
   5   1   5         74.92         70.02         5.43 o                         
   6   1   5         18.19         18.04         1.11 o                         
  -9   2   5         33.06         31.91         1.30 o                         
  -8   2   5          0.06          0.30         0.47 o                         
  -7   2   5        314.69        294.74         3.38 o                         
  -6   2   5          5.57          4.92         0.50 o                         
  -5   2   5        271.00        266.64         5.31 o                         
  -4   2   5        294.05        307.46         3.78 o                         
  -3   2   5        303.70        287.84         3.06 o                         
  -2   2   5         36.24         34.15         0.77 o                         
  -1   2   5          0.11          0.13         0.11 o                         
   0   2   5         25.95         27.34         1.14 o                         
   1   2   5         57.73         54.69         2.49 o                         
   2   2   5         17.26         14.96         0.92 o                         
   3   2   5          3.82          5.20         0.48 o                         
   4   2   5          6.71          6.14         1.32 o                         
   5   2   5         14.32         17.52         1.51 o                         
   6   2   5         16.90         19.18         2.36 o                         
  -8   3   5         99.76         96.81         1.98 o                         
  -7   3   5         96.85         89.74         1.80 o                         
  -6   3   5        133.05        128.48         1.97 o                         
  -5   3   5        187.11        177.27         1.64 o                         
  -4   3   5          0.21          0.29         0.46 o                         
  -3   3   5          8.93          8.49         1.04 o                         
  -2   3   5         77.39         87.09         1.66 o                         
  -1   3   5       1940.57       1971.99        36.58 o                         
   0   3   5        150.50        152.85         4.90 o                         
   1   3   5       2515.12       2403.66        53.62 o                         
   2   3   5          1.22          1.62         0.47 o                         
   3   3   5       1269.31       1275.63        42.43 o                         
   4   3   5         35.83         35.61         3.82 o                         
   5   3   5        100.10        105.47        10.81 o                         
   6   3   5         20.83         22.70         2.18 o                         
  -8   4   5          0.34         -0.01         0.81 o                         
  -7   4   5         13.48         15.20         1.38 o                         
  -6   4   5         12.30         13.64         0.77 o                         
  -5   4   5        232.49        225.14         2.67 o                         
  -4   4   5         89.76         92.56         1.22 o                         
  -3   4   5         48.11         44.90         0.83 o                         
  -2   4   5       1672.94       1639.70        33.37 o                         
  -1   4   5          0.02          0.32         0.16 o                         
   0   4   5       2010.82       1920.84        29.59 o                         
   1   4   5        653.45        629.13        20.40 o                         
   2   4   5       1618.09       1560.78        65.07 o                         
   3   4   5        196.31        190.77         5.01 o                         
   4   4   5        186.77        182.77         8.73 o                         
   5   4   5         25.24         25.79         1.72 o                         
   6   4   5         68.72         75.24         2.69 o                         
  -8   5   5         19.07         20.32         1.50 o                         
  -7   5   5         21.95         23.54         1.05 o                         
  -6   5   5          8.65          9.74         0.59 o                         
  -5   5   5         17.78         18.01         0.66 o                         
  -4   5   5         12.14         11.98         0.55 o                         
  -3   5   5         73.28         69.06         2.65 o                         
  -2   5   5          0.96          1.29         0.39 o                         
  -1   5   5          7.34          6.90         0.52 o                         
   0   5   5          0.01          0.05         0.26 o                         
   1   5   5          0.55          0.14         0.24 o                         
   2   5   5         36.15         35.36         1.06 o                         
   3   5   5         64.19         66.46         3.44 o                         
   4   5   5         49.60         51.20         2.61 o                         
   5   5   5         47.62         46.36         2.26 o                         
  -7   6   5         25.43         24.50         1.70 o                         
  -6   6   5          0.40          0.80         0.75 o                         
  -5   6   5        162.67        164.13         2.17 o                         
  -4   6   5        144.00        144.76         4.26 o                         
  -3   6   5        150.82        152.26         6.51 o                         
  -2   6   5        157.13        147.28         8.95 o                         
  -1   6   5         14.10         16.34         1.72 o                         
   0   6   5         60.07         56.62         1.93 o                         
   1   6   5        105.57        102.80         8.95 o                         
   2   6   5         12.01         11.62         0.71 o                         
   3   6   5        180.91        185.45         3.41 o                         
   4   6   5          0.05         -0.34         0.34 o                         
  -6   7   5         60.09         60.21         1.49 o                         
  -5   7   5        319.42        323.76         5.82 o                         
  -4   7   5         62.56         62.04         1.53 o                         
  -3   7   5        312.30        304.75        15.18 o                         
  -2   7   5         45.23         45.70         5.39 o                         
  -1   7   5        142.04        134.11         8.99 o                         
   0   7   5         61.38         63.31         5.61 o                         
   1   7   5         40.00         43.01         1.58 o                         
   2   7   5         52.43         53.69         2.18 o                         
   3   7   5         23.87         25.69         1.65 o                         
  -5   8   5          2.67          2.43         0.56 o                         
  -4   8   5          8.96          9.34         0.76 o                         
  -3   8   5          0.36          1.32         0.47 o                         
  -2   8   5         37.45         37.69         1.27 o                         
  -1   8   5         14.53         14.37         0.85 o                         
   0   8   5        127.68        129.41         4.86 o                         
   1   8   5         34.95         34.30         1.53 o                         
   2   8   5         62.36         67.68         8.17 o                         
  -4  -9   6        231.27        257.77         4.56 o                         
  -3  -9   6         17.72         17.91         1.26 o                         
  -1  -9   6         41.37         45.64         2.21 o                         
   0  -9   6        642.47        665.45         7.22 o                         
   1  -9   6          6.80          7.83         1.30 o                         
   2  -9   6        211.55        242.39         4.77 o                         
  -5  -8   6        104.20        107.45         2.99 o                         
  -4  -8   6         20.33         26.04         1.46 o                         
  -3  -8   6         28.62         30.66         1.50 o                         
  -2  -8   6         68.20         74.28         2.01 o                         
  -1  -8   6         42.13         43.58         1.23 o                         
   0  -8   6          2.41          1.66         0.88 o                         
   1  -8   6          1.28          2.24         0.85 o                         
   2  -8   6         12.31          9.98         1.23 o                         
   3  -8   6         14.41         14.70         1.53 o                         
  -6  -7   6         23.58         24.88         1.50 o                         
  -5  -7   6          1.97          0.95         0.58 o                         
  -4  -7   6          3.63          3.64         0.68 o                         
  -3  -7   6         14.07         15.44         0.80 o                         
  -2  -7   6         16.27         17.75         0.81 o                         
  -1  -7   6        181.30        192.10         2.32 o                         
   0  -7   6          0.53          0.99         0.37 o                         
   1  -7   6        299.39        298.73         4.49 o                         
   2  -7   6         20.34         21.92         1.50 o                         
   3  -7   6        120.49        137.67         3.38 o                         
   4  -7   6         36.49         38.79         2.11 o                         
  -7  -6   6         39.33         39.21         1.88 o                         
  -6  -6   6          3.56          4.12         0.78 o                         
  -5  -6   6        117.95        110.54         2.73 o                         
  -4  -6   6         72.52         73.37         1.48 o                         
  -3  -6   6        376.61        350.87         3.06 o                         
  -2  -6   6        143.33        153.28         2.00 o                         
  -1  -6   6         96.16         88.01         3.64 o                         
   0  -6   6        269.88        285.51         2.67 o                         
   1  -6   6         90.01         81.45         2.29 o                         
   2  -6   6          1.79          0.78         0.62 o                         
   3  -6   6          8.56          7.90         1.08 o                         
   4  -6   6         50.47         45.84         2.11 o                         
   5  -6   6         51.89         51.50         2.38 o                         
  -8  -5   6        130.69        137.63         3.48 o                         
  -7  -5   6          0.65         -0.03         0.55 o                         
  -6  -5   6         89.78         91.01         2.51 o                         
  -5  -5   6          0.92          0.97         0.39 o                         
  -4  -5   6         71.84         69.79         1.55 o                         
  -3  -5   6         85.85         84.49         4.27 o                         
  -2  -5   6         65.58         67.99         1.27 o                         
  -1  -5   6         41.65         36.09         0.94 o                         
   0  -5   6          0.24          0.57         0.28 o                         
   1  -5   6        316.05        287.19         2.60 o                         
   2  -5   6         19.88         19.76         0.77 o                         
   3  -5   6        170.15        160.92         2.12 o                         
   4  -5   6        291.09        306.69         4.66 o                         
   5  -5   6        106.53        110.35         3.06 o                         
  -8  -4   6          3.15          3.06         0.78 o                         
  -7  -4   6          5.76          6.87         0.81 o                         
  -6  -4   6          0.10         -0.03         0.34 o                         
  -5  -4   6          4.11          5.31         0.65 o                         
  -4  -4   6        175.95        160.38         3.13 o                         
  -3  -4   6         19.96         19.67         0.73 o                         
  -2  -4   6        603.16        590.05         6.80 o                         
  -1  -4   6        107.93        101.43         1.46 o                         
   0  -4   6        596.13        572.82         3.43 o                         
   1  -4   6        122.97        112.69         5.90 o                         
   2  -4   6        269.34        252.12         8.67 o                         
   3  -4   6          7.58          7.36         0.47 o                         
   4  -4   6         14.82         13.56         0.75 o                         
   5  -4   6          6.53          7.25         1.13 o                         
   6  -4   6          3.07          2.96         1.20 o                         
  -8  -3   6         51.30         54.29         2.05 o                         
  -7  -3   6        117.30        117.06         2.34 o                         
  -6  -3   6        346.68        330.78         4.71 o                         
  -5  -3   6        256.70        248.74         2.00 o                         
  -4  -3   6        140.14        139.56         1.67 o                         
  -3  -3   6        408.23        388.20         2.32 o                         
  -2  -3   6        140.34        137.24         2.11 o                         
  -1  -3   6         74.18         85.33         2.64 o                         
   0  -3   6          2.61          4.56         0.48 o                         
   1  -3   6          4.87          5.69         0.36 o                         
   2  -3   6        234.43        220.19         2.66 o                         
   3  -3   6          4.31          5.95         0.43 o                         
   4  -3   6        187.73        182.84         6.19 o                         
   5  -3   6        147.05        142.84         5.30 o                         
  -8  -2   6          0.10         -0.33         0.33 o                         
  -7  -2   6         10.51         10.07         0.54 o                         
  -6  -2   6          1.32          1.90         0.33 o                         
  -5  -2   6         94.57         92.76         1.20 o                         
  -4  -2   6          0.39          1.19         0.62 o                         
  -3  -2   6          6.91          8.38         0.35 o                         
  -2  -2   6        856.29        851.10        17.24 o                         
  -1  -2   6          9.46         13.15         0.30 o                         
   0  -2   6        960.49        947.91        22.71 o                         
   1  -2   6        959.64        943.44        26.98 o                         
   2  -2   6        562.89        556.45        11.12 o                         
   3  -2   6        510.50        483.71        18.41 o                         
   4  -2   6          1.45          0.75         0.35 o                         
   5  -2   6        170.94        163.83         8.21 o                         
   6  -2   6         31.95         28.59         2.55 o                         
  -9  -1   6          6.55          7.12         0.80 o                         
  -8  -1   6          0.43         -0.31         0.42 o                         
  -7  -1   6         95.44         94.33         1.38 o                         
  -6  -1   6          0.37          0.23         0.25 o                         
  -5  -1   6        361.97        346.20         3.67 o                         
  -4  -1   6         21.19         20.52         0.54 o                         
  -3  -1   6        618.65        626.49        11.60 o                         
  -2  -1   6        103.61         91.53         0.75 o                         
  -1  -1   6        712.15        755.36        12.69 o                         
   0  -1   6        126.80        122.75         2.71 o                         
   1  -1   6         38.79         35.29         1.91 o                         
   2  -1   6        162.43        161.95         8.17 o                         
   3  -1   6         16.85         16.81         1.13 o                         
   4  -1   6          0.01          0.66         0.60 o                         
   5  -1   6         63.52         60.70         3.38 o                         
   6  -1   6          8.08         10.53         0.80 o                         
  -9   0   6         54.59         57.05         1.63 o                         
  -8   0   6         93.06         89.76         1.86 o                         
  -7   0   6          0.39          0.28         0.36 o                         
  -6   0   6        250.75        256.15         2.03 o                         
  -5   0   6          6.78          5.85         0.37 o                         
  -4   0   6         13.15         12.47         0.76 o                         
  -3   0   6         36.20         36.41         0.50 o                         
  -2   0   6        108.10        109.84         1.01 o                         
  -1   0   6        850.55        880.47         7.30 o                         
   0   0   6          0.76          1.72         0.17 o                         
   1   0   6        484.69        480.96        11.45 o                         
   2   0   6        181.15        177.29         5.06 o                         
   3   0   6        624.70        604.55        45.86 o                         
   4   0   6          3.36          4.27         0.52 o                         
   5   0   6         57.23         56.10         3.25 o                         
   6   0   6         24.72         26.39         2.44 o                         
  -9   1   6          0.02         -0.41         0.54 o                         
  -8   1   6        135.03        122.82         2.17 o                         
  -7   1   6         17.42         16.24         0.84 o                         
  -6   1   6        351.70        336.01         5.85 o                         
  -5   1   6        700.23        693.76        13.94 o                         
  -4   1   6        496.64        546.63         9.07 o                         
  -3   1   6        880.88        937.06        12.88 o                         
  -2   1   6        137.37        119.04         2.80 o                         
  -1   1   6        465.24        462.79        11.44 o                         
   0   1   6        616.77        578.02        13.66 o                         
   1   1   6        108.91        116.89         3.76 o                         
   2   1   6        468.00        430.94        17.56 o                         
   3   1   6         42.47         43.58         3.51 o                         
   4   1   6          0.57          0.95         0.47 o                         
   5   1   6          0.81          0.92         0.41 o                         
   6   1   6         12.82         11.62         1.48 o                         
  -9   2   6          5.85          4.56         1.20 o                         
  -8   2   6        203.01        199.35         2.79 o                         
  -7   2   6          7.15          6.07         0.64 o                         
  -6   2   6        626.92        636.05        21.58 o                         
  -5   2   6          2.29          1.92         0.75 o                         
  -4   2   6        984.74       1003.79        16.20 o                         
  -3   2   6         81.83         78.24         1.28 o                         
  -2   2   6        358.13        398.39         2.62 o                         
  -1   2   6        253.13        268.27         5.77 o                         
   0   2   6          1.36          5.20         0.90 o                         
   1   2   6          5.84          8.23         0.54 o                         
   2   2   6        136.85        121.32         5.78 o                         
   3   2   6        120.96        119.21         4.21 o                         
   4   2   6          5.09          4.72         0.58 o                         
   5   2   6        195.62        189.28        18.97 o                         
   6   2   6         40.06         44.80         4.39 o                         
  -8   3   6          0.60          0.81         0.50 o                         
  -7   3   6          4.38          3.33         0.54 o                         
  -6   3   6          2.99          2.12         0.47 o                         
  -5   3   6         72.37         70.38         2.93 o                         
  -4   3   6        182.06        176.31         3.48 o                         
  -3   3   6        406.92        404.19        11.36 o                         
  -2   3   6         22.05         22.21         0.64 o                         
  -1   3   6         21.08         19.05         1.03 o                         
   0   3   6         71.68         62.45         1.76 o                         
   1   3   6         28.21         27.60         0.93 o                         
   2   3   6          0.83          0.48         0.26 o                         
   3   3   6         73.31         71.43         1.79 o                         
   4   3   6         44.88         43.46         1.53 o                         
   5   3   6          7.20          8.14         0.75 o                         
  -8   4   6        101.07         96.71         2.11 o                         
  -7   4   6         40.33         42.64         1.33 o                         
  -6   4   6        403.76        399.08        12.65 o                         
  -5   4   6        988.67        989.65        24.21 o                         
  -4   4   6        892.63        917.15        23.94 o                         
  -3   4   6       1633.95       1631.58        25.08 o                         
  -2   4   6        471.48        477.93        11.38 o                         
  -1   4   6       1036.65        987.61        30.31 o                         
   0   4   6        492.36        458.64        11.28 o                         
   1   4   6         10.88         11.29         0.49 o                         
   2   4   6        362.80        357.33        11.13 o                         
   3   4   6         19.86         18.65         0.68 o                         
   4   4   6        361.11        352.61        15.58 o                         
   5   4   6         11.82         14.64         1.02 o                         
  -7   5   6         96.74         99.63         3.40 o                         
  -6   5   6        299.29        299.51         3.27 o                         
  -5   5   6         36.69         35.35         0.96 o                         
  -4   5   6        556.08        547.91        16.80 o                         
  -3   5   6         11.16         12.16         0.84 o                         
  -2   5   6        141.45        133.83         6.35 o                         
  -1   5   6        109.21        111.61         8.41 o                         
   0   5   6          1.23          2.18         0.37 o                         
   1   5   6          6.41          6.13         0.43 o                         
   2   5   6         94.87         92.78         2.70 o                         
   3   5   6         91.83         90.57         2.93 o                         
   4   5   6          0.06          0.53         0.38 o                         
  -7   6   6          1.40          1.03         0.55 o                         
  -6   6   6          4.93          4.52         0.64 o                         
  -5   6   6          0.04         -0.14         0.33 o                         
  -4   6   6         44.95         45.55         2.25 o                         
  -3   6   6        161.07        166.88         4.66 o                         
  -2   6   6         41.81         41.37         1.19 o                         
  -1   6   6        251.37        249.56        17.63 o                         
   0   6   6        154.97        143.68         6.86 o                         
   1   6   6        432.62        436.04        34.12 o                         
   2   6   6         19.02         19.53         0.79 o                         
   3   6   6         58.84         62.36         1.58 o                         
   4   6   6         13.48         14.31         0.77 o                         
  -6   7   6         44.91         48.71         1.53 o                         
  -5   7   6          5.30          6.49         0.60 o                         
  -4   7   6         60.56         64.15         1.59 o                         
  -3   7   6         41.23         42.90         3.18 o                         
  -2   7   6          2.95          3.18         0.86 o                         
  -1   7   6         35.87         38.35         1.23 o                         
   0   7   6          3.95          4.99         0.59 o                         
   1   7   6          8.73          8.43         0.69 o                         
   2   7   6          6.31          7.34         0.73 o                         
  -4   8   6         73.27         75.38         1.83 o                         
  -3   8   6         41.84         44.07         2.11 o                         
  -2   8   6          4.04          5.88         0.95 o                         
  -1   8   6         98.10        103.03         9.82 o                         
   0   8   6         23.87         19.94         1.34 o                         
  -3  -9   7         94.58        101.25         2.83 o                         
  -2  -9   7         24.24         28.42         1.80 o                         
  -1  -9   7          4.94          5.04         1.23 o                         
   0  -9   7         25.13         17.39         1.63 o                         
   1  -9   7          1.59         -0.58         0.95 o                         
  -5  -8   7          7.83          9.26         1.08 o                         
  -4  -8   7        289.13        309.07         4.87 o                         
  -3  -8   7         10.42         11.03         0.81 o                         
  -2  -8   7         90.92        101.44         2.52 o                         
  -1  -8   7         15.57         17.80         1.46 o                         
   0  -8   7          8.85         10.66         1.33 o                         
   1  -8   7         59.15         61.54         2.38 o                         
   2  -8   7          3.63          4.26         1.13 o                         
  -6  -7   7         15.77         14.33         1.23 o                         
  -5  -7   7         32.74         33.76         1.66 o                         
  -4  -7   7         50.12         49.76         1.38 o                         
  -3  -7   7         58.88         62.94         1.47 o                         
  -2  -7   7        281.56        268.86         2.88 o                         
  -1  -7   7        106.05        105.05         4.07 o                         
   0  -7   7        248.66        243.00         7.62 o                         
   1  -7   7          1.66          1.40         0.85 o                         
   2  -7   7        289.91        263.26         4.56 o                         
   3  -7   7         20.58         20.12         1.60 o                         
  -7  -6   7          9.30         10.51         1.13 o                         
  -6  -6   7        142.53        148.84         3.41 o                         
  -5  -6   7         17.97         20.39         0.94 o                         
  -4  -6   7         35.51         40.99         1.18 o                         
  -3  -6   7        115.32        124.53         1.95 o                         
  -2  -6   7         22.23         30.98         1.40 o                         
  -1  -6   7          0.09          1.04         0.72 o                         
   0  -6   7         40.20         27.74         0.93 o                         
   1  -6   7          0.94          0.53         0.35 o                         
   2  -6   7          7.76          6.49         0.56 o                         
   3  -6   7         29.42         30.70         1.76 o                         
   4  -6   7          8.97          8.55         1.30 o                         
  -7  -5   7         50.34         49.93         2.05 o                         
  -6  -5   7         18.46         19.18         0.90 o                         
  -5  -5   7         14.37         14.52         0.78 o                         
  -4  -5   7          2.22          3.96         0.48 o                         
  -3  -5   7          3.40          5.08         0.76 o                         
  -2  -5   7        278.67        237.65         2.47 o                         
  -1  -5   7         13.14         12.93         0.65 o                         
   0  -5   7        847.32        756.81        10.86 o                         
   1  -5   7         52.71         54.47         1.99 o                         
   2  -5   7        515.80        477.08        15.98 o                         
   3  -5   7         53.55         52.38         1.31 o                         
   4  -5   7         85.45         89.21         2.73 o                         
   5  -5   7          3.27          3.54         1.13 o                         
  -8  -4   7          8.31          8.20         1.01 o                         
  -7  -4   7         30.31         31.55         1.13 o                         
  -6  -4   7         68.48         71.95         1.54 o                         
  -5  -4   7        346.80        331.32         3.20 o                         
  -4  -4   7        321.79        311.25        11.47 o                         
  -3  -4   7        571.66        537.78         5.67 o                         
  -2  -4   7         11.32         10.02         0.58 o                         
  -1  -4   7       1166.35       1077.82        27.05 o                         
   0  -4   7         28.45         29.24         0.89 o                         
   1  -4   7        135.99        127.99         2.53 o                         
   2  -4   7        298.91        289.05         2.28 o                         
   3  -4   7          0.27          0.43         0.31 o                         
   4  -4   7         20.65         20.89         1.26 o                         
   5  -4   7         99.97        103.78         2.96 o                         
  -8  -3   7          0.91          2.13         0.53 o                         
  -7  -3   7          7.52          8.78         0.71 o                         
  -6  -3   7         86.26         84.67         1.31 o                         
  -5  -3   7         15.66         15.41         0.58 o                         
  -4  -3   7         24.05         23.90         0.80 o                         
  -3  -3   7          0.99          1.17         0.25 o                         
  -2  -3   7        112.53        115.31         3.69 o                         
  -1  -3   7        386.85        383.90         5.95 o                         
   0  -3   7         82.70         77.26         1.99 o                         
   1  -3   7        447.38        434.46         9.12 o                         
   2  -3   7        284.90        277.10         7.64 o                         
   3  -3   7        824.00        794.17         4.50 o                         
   4  -3   7        610.94        594.34        18.16 o                         
   5  -3   7        387.12        390.27         3.81 o                         
  -9  -2   7         23.80         26.51         1.80 o                         
  -8  -2   7          3.53          5.67         0.52 o                         
  -7  -2   7          0.91          0.55         0.31 o                         
  -6  -2   7          0.98          0.54         0.28 o                         
  -5  -2   7        208.20        199.32         2.57 o                         
  -4  -2   7          5.77          6.20         0.36 o                         
  -3  -2   7        643.43        669.76        17.90 o                         
  -2  -2   7        349.97        333.39         6.98 o                         
  -1  -2   7        201.26        202.74         5.52 o                         
   0  -2   7        954.95        912.86        35.98 o                         
   1  -2   7          0.13          0.17         0.22 o                         
   2  -2   7        620.52        614.08        17.95 o                         
   3  -2   7         21.82         20.34         0.68 o                         
   4  -2   7        338.35        319.64        18.40 o                         
   5  -2   7          4.61          6.23         0.67 o                         
   6  -2   7         74.37         62.46         2.28 o                         
  -9  -1   7         39.07         34.40         1.98 o                         
  -8  -1   7         86.27         82.15         4.19 o                         
  -7  -1   7        194.82        186.24         3.81 o                         
  -6  -1   7        373.65        363.21         5.25 o                         
  -5  -1   7          1.84          2.97         0.64 o                         
  -4  -1   7       1463.05       1401.25         9.29 o                         
  -3  -1   7        148.60        152.49         1.40 o                         
  -2  -1   7        485.19        528.97         4.98 o                         
  -1  -1   7       1371.86       1423.57        33.86 o                         
   0  -1   7        123.34        124.51         1.53 o                         
   1  -1   7         77.55         72.05         1.82 o                         
   2  -1   7         35.79         34.10         2.17 o                         
   3  -1   7         21.12         19.26         0.82 o                         
   4  -1   7         56.87         52.52         1.38 o                         
   5  -1   7        269.85        258.30        10.07 o                         
   6  -1   7         50.21         51.59         4.13 o                         
  -9   0   7         56.33         64.67         2.59 o                         
  -8   0   7         21.33         19.33         0.99 o                         
  -7   0   7         48.05         47.77         1.32 o                         
  -6   0   7          3.86          2.89         0.36 o                         
  -5   0   7         84.07         83.71         1.50 o                         
  -4   0   7         65.31         66.39         1.46 o                         
  -3   0   7        101.40         95.47         1.06 o                         
  -2   0   7          2.35          3.85         0.23 o                         
  -1   0   7        181.66        181.52         2.28 o                         
   0   0   7        158.78        141.91         4.24 o                         
   1   0   7        401.52        416.49        16.81 o                         
   2   0   7        228.17        213.11         8.73 o                         
   3   0   7          4.30          3.89         0.51 o                         
   4   0   7        334.84        317.16        19.60 o                         
   5   0   7        108.27        101.15        10.04 o                         
   6   0   7         72.91         77.60         2.86 o                         
  -9   1   7         17.25         16.26         1.60 o                         
  -8   1   7          0.07         -0.21         0.45 o                         
  -7   1   7          0.81          1.90         1.11 o                         
  -6   1   7         54.23         48.95         1.25 o                         
  -5   1   7        247.21        244.46         4.66 o                         
  -4   1   7         61.76         57.65         0.88 o                         
  -3   1   7        769.16        810.51        11.31 o                         
  -2   1   7         27.89         23.94         0.48 o                         
  -1   1   7        287.96        290.93         4.10 o                         
   0   1   7          0.40          0.60         0.15 o                         
   1   1   7         43.17         44.50         0.90 o                         
   2   1   7          3.71          4.00         0.44 o                         
   3   1   7          4.30          5.55         0.53 o                         
   4   1   7          5.24          4.94         1.15 o                         
   5   1   7          0.01          0.13         0.43 o                         
  -8   2   7         77.92         76.37         1.79 o                         
  -7   2   7        266.47        252.69         2.99 o                         
  -6   2   7          2.48          2.21         0.58 o                         
  -5   2   7         69.36         59.40         1.31 o                         
  -4   2   7        405.20        385.12         6.25 o                         
  -3   2   7          1.28          0.58         0.21 o                         
  -2   2   7         23.82         22.04         0.50 o                         
  -1   2   7        220.41        243.97         3.88 o                         
   0   2   7         25.51         27.70         1.12 o                         
   1   2   7         40.50         41.07         0.79 o                         
   2   2   7        427.69        409.05        24.49 o                         
   3   2   7         75.36         75.61         3.56 o                         
   4   2   7         34.68         35.82         1.74 o                         
   5   2   7        169.45        166.88        12.21 o                         
  -8   3   7         54.52         54.21         1.57 o                         
  -7   3   7         12.01         10.76         0.76 o                         
  -6   3   7          2.87          3.57         0.50 o                         
  -5   3   7         52.64         51.95         2.18 o                         
  -4   3   7          7.96          7.03         0.43 o                         
  -3   3   7        136.38        136.85         1.69 o                         
  -2   3   7        183.50        175.51         3.38 o                         
  -1   3   7        631.75        614.33        12.80 o                         
   0   3   7          4.34          5.22         0.39 o                         
   1   3   7        961.78        929.91        12.17 o                         
   2   3   7         14.12         13.65         0.56 o                         
   3   3   7        118.60        117.15         8.39 o                         
   4   3   7         54.22         54.28         4.41 o                         
   5   3   7          0.00         -0.23         0.45 o                         
  -8   4   7          3.66          2.24         0.88 o                         
  -7   4   7        312.46        300.04         3.42 o                         
  -6   4   7         11.27         11.25         0.77 o                         
  -5   4   7        198.28        198.22         9.44 o                         
  -4   4   7         65.79         65.15         2.59 o                         
  -3   4   7         12.26         13.01         0.54 o                         
  -2   4   7         52.76         54.19         0.94 o                         
  -1   4   7          0.40          0.51         0.21 o                         
   0   4   7         63.51         61.22         2.43 o                         
   1   4   7          9.64          9.26         0.63 o                         
   2   4   7          9.29          9.15         0.87 o                         
   3   4   7         30.03         31.43         1.95 o                         
   4   4   7         33.83         31.99         3.47 o                         
  -7   5   7        149.01        148.96         6.75 o                         
  -6   5   7        223.23        220.50         6.93 o                         
  -5   5   7         15.79         16.31         0.87 o                         
  -4   5   7         85.19         87.42         1.34 o                         
  -3   5   7         26.19         25.33         1.23 o                         
  -2   5   7        383.96        367.31        14.38 o                         
  -1   5   7        362.06        339.85        18.79 o                         
   0   5   7        370.23        369.13        27.23 o                         
   1   5   7         90.17         86.28         2.12 o                         
   2   5   7        487.38        485.67        19.62 o                         
   3   5   7         40.54         39.97         1.56 o                         
   4   5   7         64.72         69.36         1.82 o                         
  -6   6   7         28.67         32.38         1.27 o                         
  -5   6   7        117.07        119.33         2.64 o                         
  -4   6   7        162.84        163.45         7.71 o                         
  -3   6   7         29.80         26.79         1.03 o                         
  -2   6   7        268.92        251.67        13.49 o                         
  -1   6   7          3.18          5.01         1.14 o                         
   0   6   7         28.98         30.94         2.36 o                         
   1   6   7         61.13         58.26         2.26 o                         
   2   6   7          0.00          0.55         0.36 o                         
   3   6   7          0.67          0.53         0.42 o                         
  -5   7   7        133.64        136.73         7.56 o                         
  -4   7   7          0.21          0.06         0.62 o                         
  -3   7   7         72.96         79.02         2.98 o                         
  -2   7   7          0.98          1.95         0.62 o                         
  -1   7   7         12.45         14.08         0.85 o                         
   0   7   7         60.76         59.68         3.45 o                         
   1   7   7          8.41          6.70         1.19 o                         
  -3   8   7         19.12         20.15         1.60 o                         
  -3  -9   8         73.69         79.22         1.91 o                         
  -2  -9   8        138.12        129.19         2.34 o                         
  -1  -9   8         39.81         43.57         2.28 o                         
  -4  -8   8         18.40         22.79         1.59 o                         
  -3  -8   8          4.64          6.32         0.71 o                         
  -2  -8   8         19.29         20.16         0.99 o                         
  -1  -8   8          5.33          3.55         0.58 o                         
   0  -8   8        148.04        141.41         3.51 o                         
   1  -8   8          7.38          7.90         1.23 o                         
  -6  -7   8          4.73          3.31         0.78 o                         
  -5  -7   8         36.04         35.13         1.25 o                         
  -4  -7   8        108.12        106.27         2.00 o                         
  -3  -7   8        130.92        129.86         2.37 o                         
  -2  -7   8         24.11         25.25         1.01 o                         
  -1  -7   8        498.99        485.33         8.58 o                         
   0  -7   8         11.06         11.38         0.81 o                         
   1  -7   8        202.58        191.84        14.17 o                         
   2  -7   8          5.51          7.52         1.23 o                         
   3  -7   8         52.52         48.19         2.28 o                         
  -6  -6   8         63.31         61.77         3.35 o                         
  -5  -6   8        126.29        131.48         2.18 o                         
  -4  -6   8        188.80        172.91         2.41 o                         
  -3  -6   8         20.53         20.82         1.02 o                         
  -2  -6   8        333.68        291.79         2.99 o                         
  -1  -6   8          4.93          5.73         0.54 o                         
   0  -6   8        134.41        115.75         2.47 o                         
   1  -6   8          5.20          6.20         0.62 o                         
   2  -6   8          0.10         -0.22         0.40 o                         
   3  -6   8         16.25         16.68         1.50 o                         
   4  -6   8         18.67         21.40         1.76 o                         
  -7  -5   8         13.10         11.77         0.86 o                         
  -6  -5   8         42.82         44.38         1.34 o                         
  -5  -5   8         42.49         43.41         1.25 o                         
  -4  -5   8         71.44         58.93         2.46 o                         
  -3  -5   8        219.43        208.54         5.53 o                         
  -2  -5   8        119.97         98.56         4.05 o                         
  -1  -5   8         55.60         58.45         1.31 o                         
   0  -5   8          5.44          9.11         0.61 o                         
   1  -5   8         97.39        101.23         3.53 o                         
   2  -5   8         28.97         30.53         1.05 o                         
   3  -5   8         12.72         13.71         1.28 o                         
   4  -5   8        149.81        154.18         3.61 o                         
  -8  -4   8         22.98         24.48         1.53 o                         
  -7  -4   8        174.92        176.24         2.55 o                         
  -6  -4   8        177.33        171.56         2.40 o                         
  -5  -4   8         59.64         58.28         1.76 o                         
  -4  -4   8        916.66        883.15         9.44 o                         
  -3  -4   8         24.16         22.17         0.84 o                         
  -2  -4   8        398.08        371.05         3.09 o                         
  -1  -4   8         55.57         56.13         4.55 o                         
   0  -4   8        106.83        104.26         1.34 o                         
   1  -4   8          7.55          7.65         0.48 o                         
   2  -4   8         10.43          9.62         0.56 o                         
   3  -4   8          9.64          9.91         0.59 o                         
   4  -4   8          3.81          3.46         0.49 o                         
  -8  -3   8        136.05        138.88         2.34 o                         
  -7  -3   8        103.09        108.92         1.75 o                         
  -6  -3   8         95.43         94.84         2.96 o                         
  -5  -3   8        106.19        106.32         1.39 o                         
  -4  -3   8          1.52          1.54         0.32 o                         
  -3  -3   8         50.50         50.54         0.86 o                         
  -2  -3   8        275.71        264.11         4.21 o                         
  -1  -3   8        845.71        803.81         8.30 o                         
   0  -3   8        258.32        242.77         5.49 o                         
   1  -3   8        882.34        844.53        18.55 o                         
   2  -3   8          4.82          5.04         0.45 o                         
   3  -3   8        183.84        174.30         3.40 o                         
   4  -3   8          3.23          3.97         0.58 o                         
   5  -3   8          7.75          7.02         0.74 o                         
  -8  -2   8         10.43          9.71         0.61 o                         
  -7  -2   8          9.51          7.98         0.53 o                         
  -6  -2   8        192.77        194.13         2.52 o                         
  -5  -2   8         45.19         45.67         1.03 o                         
  -4  -2   8        517.48        507.97         2.76 o                         
  -3  -2   8        555.37        536.09        10.16 o                         
  -2  -2   8       2213.72       2172.76        38.47 o                         
  -1  -2   8        396.47        389.57         6.17 o                         
   0  -2   8       1997.73       1939.95        75.52 o                         
   1  -2   8        593.85        594.22         9.01 o                         
   2  -2   8       1429.86       1398.54        33.15 o                         
   3  -2   8         49.14         49.13         1.19 o                         
   4  -2   8        159.70        154.56         2.41 o                         
   5  -2   8          2.59          2.17         0.55 o                         
  -9  -1   8         49.60         53.81         2.41 o                         
  -8  -1   8          1.15          0.53         0.75 o                         
  -7  -1   8        431.54        422.98         8.81 o                         
  -6  -1   8         19.32         18.99         0.66 o                         
  -5  -1   8        275.73        278.04         2.14 o                         
  -4  -1   8        288.48        281.20         5.69 o                         
  -3  -1   8        171.15        163.16         2.17 o                         
  -2  -1   8          0.33          0.27         0.15 o                         
  -1  -1   8         15.55         17.69         0.68 o                         
   0  -1   8         41.52         44.10         1.39 o                         
   1  -1   8         17.49         17.71         0.59 o                         
   2  -1   8        211.05        211.38         6.64 o                         
   3  -1   8          5.00          5.36         0.56 o                         
   4  -1   8         36.99         39.40         3.83 o                         
   5  -1   8         28.72         29.76         1.43 o                         
  -8   0   8        103.23        103.55         4.46 o                         
  -7   0   8         36.51         34.24         1.16 o                         
  -6   0   8         41.85         42.22         1.42 o                         
  -5   0   8        215.59        209.63         2.17 o                         
  -4   0   8         23.41         21.64         0.59 o                         
  -3   0   8          3.61          4.82         0.28 o                         
  -2   0   8        113.39        116.58         1.01 o                         
  -1   0   8        740.24        742.94        12.06 o                         
   0   0   8         15.23         14.60         0.87 o                         
   1   0   8       1335.41       1311.57        34.34 o                         
   2   0   8         60.66         62.36         5.46 o                         
   3   0   8        701.74        660.01        51.70 o                         
   4   0   8          7.40          8.56         0.74 o                         
   5   0   8         62.03         64.77         3.61 o                         
  -8   1   8          1.29          1.08         0.50 o                         
  -7   1   8         69.72         67.37         1.60 o                         
  -6   1   8          5.64          6.31         0.63 o                         
  -5   1   8        413.39        391.46         6.79 o                         
  -4   1   8         14.58         14.70         0.51 o                         
  -3   1   8        190.85        185.96         2.39 o                         
  -2   1   8        635.27        595.88         6.74 o                         
  -1   1   8        107.07        111.99         1.67 o                         
   0   1   8        462.53        435.68        13.18 o                         
   1   1   8        101.76         90.80         7.00 o                         
   2   1   8        324.23        300.27         9.46 o                         
   3   1   8          7.63          5.35         0.84 o                         
   4   1   8          0.04          0.07         0.41 o                         
   5   1   8          0.13          0.09         0.50 o                         
  -8   2   8         37.89         39.69         1.39 o                         
  -7   2   8         80.96         81.09         2.95 o                         
  -6   2   8         32.99         32.69         1.10 o                         
  -5   2   8          0.02          0.33         0.41 o                         
  -4   2   8         19.02         16.39         0.84 o                         
  -3   2   8         26.28         24.56         0.69 o                         
  -2   2   8          1.34          2.39         0.24 o                         
  -1   2   8        315.65        324.05         8.65 o                         
   0   2   8          0.00          0.51         0.21 o                         
   1   2   8        120.52        126.09         6.79 o                         
   2   2   8         89.06         86.92         1.72 o                         
   3   2   8        102.65        102.95         4.68 o                         
   4   2   8         71.40         70.19         9.09 o                         
  -8   3   8         12.96         13.28         0.98 o                         
  -7   3   8         50.85         51.12         2.67 o                         
  -6   3   8          2.06          2.01         0.56 o                         
  -5   3   8        224.64        220.10         8.27 o                         
  -4   3   8        202.76        198.74         4.11 o                         
  -3   3   8        100.80        102.03         2.37 o                         
  -2   3   8        301.00        282.12         4.10 o                         
  -1   3   8         43.59         48.17         1.57 o                         
   0   3   8        135.35        131.40         5.77 o                         
   1   3   8        108.16        112.00         3.06 o                         
   2   3   8          0.73          1.00         0.41 o                         
   3   3   8         47.89         47.80         1.80 o                         
   4   3   8          0.51          1.26         0.75 o                         
  -7   4   8          6.44          7.74         0.76 o                         
  -6   4   8         10.72         11.77         1.52 o                         
  -5   4   8        312.64        310.73         5.90 o                         
  -4   4   8         45.14         41.22         0.92 o                         
  -3   4   8        238.08        238.86         7.18 o                         
  -2   4   8         12.12         12.30         0.67 o                         
  -1   4   8         73.66         65.62         2.87 o                         
   0   4   8          5.78          6.54         0.57 o                         
   1   4   8         96.78         96.20         1.79 o                         
   2   4   8          5.23          5.97         0.63 o                         
   3   4   8         14.63         15.22         0.90 o                         
  -7   5   8          0.59          1.53         0.98 o                         
  -6   5   8        115.66        111.59         8.75 o                         
  -5   5   8          3.24          2.90         0.58 o                         
  -4   5   8        305.74        308.02        12.88 o                         
  -3   5   8         13.90         14.80         0.99 o                         
  -2   5   8        267.47        265.51        10.43 o                         
  -1   5   8         38.07         36.85         1.14 o                         
   0   5   8        245.95        239.88        25.72 o                         
   1   5   8        106.90        105.39         2.40 o                         
   2   5   8         17.74         17.49         0.74 o                         
   3   5   8        163.13        153.20         3.54 o                         
  -6   6   8          6.61          6.90         1.23 o                         
  -5   6   8        106.35        113.48         4.45 o                         
  -4   6   8         92.86         96.35         3.17 o                         
  -3   6   8        145.32        143.59        11.17 o                         
  -2   6   8         85.82         85.74         6.29 o                         
  -1   6   8         24.26         26.08         1.95 o                         
   0   6   8         22.19         21.17         1.04 o                         
   1   6   8          0.02          0.09         0.45 o                         
   2   6   8         25.78         25.42         1.50 o                         
  -4   7   8          0.23          0.27         0.49 o                         
  -3   7   8          9.30          9.60         0.77 o                         
  -2   7   8         50.90         49.87         2.13 o                         
  -1   7   8         23.93         25.26         1.53 o                         
   0   7   8          3.98          3.38         0.81 o                         
  -4  -8   9         15.68         15.18         1.01 o                         
  -3  -8   9         48.85         48.09         1.67 o                         
  -2  -8   9         29.02         28.00         1.61 o                         
  -1  -8   9         59.98         64.98         1.68 o                         
   0  -8   9         17.04         14.23         1.60 o                         
  -5  -7   9         69.63         73.38         1.79 o                         
  -4  -7   9        187.22        181.15         2.67 o                         
  -3  -7   9         45.39         41.64         1.77 o                         
  -2  -7   9        163.89        153.22         2.39 o                         
  -1  -7   9          2.82          1.41         0.50 o                         
   0  -7   9         93.63         98.06         1.96 o                         
   1  -7   9          0.07          0.35         0.76 o                         
   2  -7   9         37.37         39.92         2.15 o                         
  -6  -6   9        163.46        161.46         3.67 o                         
  -5  -6   9        138.11        134.67         2.28 o                         
  -4  -6   9         47.79         48.24         1.39 o                         
  -3  -6   9         89.34         87.24         1.77 o                         
  -2  -6   9         58.06         59.54         1.47 o                         
  -1  -6   9         63.09         61.67         3.44 o                         
   0  -6   9         43.88         44.45         1.50 o                         
   1  -6   9         96.50         96.27         2.00 o                         
   2  -6   9        187.66        185.73         2.65 o                         
   3  -6   9         54.56         55.04         2.41 o                         
  -7  -5   9         11.45         12.91         0.92 o                         
  -6  -5   9         40.81         37.88         1.28 o                         
  -5  -5   9         13.73         13.76         0.83 o                         
  -4  -5   9          4.34          2.70         0.75 o                         
  -3  -5   9          0.10         -0.21         0.32 o                         
  -2  -5   9        369.75        360.41        12.57 o                         
  -1  -5   9          0.45         -0.01         0.33 o                         
   0  -5   9        497.54        486.02        13.59 o                         
   1  -5   9        155.60        157.03         2.29 o                         
   2  -5   9        324.99        311.84         3.31 o                         
   3  -5   9         62.80         62.06         1.69 o                         
  -8  -4   9        105.77        109.59         2.22 o                         
  -7  -4   9         44.20         46.16         1.58 o                         
  -6  -4   9        103.13        105.35         1.96 o                         
  -5  -4   9         52.99         55.61         1.40 o                         
  -4  -4   9          8.49          7.68         0.60 o                         
  -3  -4   9         75.24         76.40         2.43 o                         
  -2  -4   9          6.48          8.07         1.46 o                         
  -1  -4   9         81.08         86.91         1.61 o                         
   0  -4   9         25.29         25.62         1.04 o                         
   1  -4   9         54.12         53.30         1.10 o                         
   2  -4   9          8.80          8.99         0.76 o                         
   3  -4   9         15.32         13.95         0.71 o                         
   4  -4   9          8.72          9.38         0.85 o                         
  -8  -3   9         72.09         74.74         2.41 o                         
  -7  -3   9         21.02         20.53         0.78 o                         
  -6  -3   9        112.55        113.17         1.57 o                         
  -5  -3   9         73.15         72.68         1.54 o                         
  -4  -3   9          0.80          0.93         0.27 o                         
  -3  -3   9         35.59         35.59         2.47 o                         
  -2  -3   9          0.05         -0.27         0.27 o                         
  -1  -3   9        319.74        320.76         6.16 o                         
   0  -3   9          5.92          5.72         0.45 o                         
   1  -3   9        322.23        314.96         6.92 o                         
   2  -3   9         62.77         61.50         1.33 o                         
   3  -3   9        255.29        250.38         7.60 o                         
   4  -3   9          6.74          6.83         1.35 o                         
  -8  -2   9        135.05        130.52         2.16 o                         
  -7  -2   9        166.30        159.55         1.94 o                         
  -6  -2   9        447.03        442.02         3.01 o                         
  -5  -2   9       1154.17       1151.11         7.17 o                         
  -4  -2   9        916.85        925.96         8.99 o                         
  -3  -2   9       1038.90       1020.25        17.99 o                         
  -2  -2   9        160.04        150.82         4.37 o                         
  -1  -2   9        426.24        418.28        10.37 o                         
   0  -2   9         31.71         31.61         1.66 o                         
   1  -2   9         45.84         47.28         0.98 o                         
   2  -2   9          0.43          1.66         0.67 o                         
   3  -2   9         33.62         32.28         1.31 o                         
   4  -2   9         45.12         41.70         1.55 o                         
  -8  -1   9        248.92        259.50         4.26 o                         
  -7  -1   9          4.41          4.93         0.49 o                         
  -6  -1   9        557.80        570.55        14.77 o                         
  -5  -1   9          1.22          1.13         0.30 o                         
  -4  -1   9        657.35        654.31         5.61 o                         
  -3  -1   9          3.25          2.73         0.35 o                         
  -2  -1   9        353.46        349.11        10.30 o                         
  -1  -1   9          0.02          0.23         0.25 o                         
   0  -1   9         69.45         69.06         2.29 o                         
   1  -1   9         96.12         95.95         3.69 o                         
   2  -1   9          0.96          1.35         0.70 o                         
   3  -1   9        177.07        169.85         4.71 o                         
   4  -1   9         23.40         23.73         1.08 o                         
  -8   0   9          1.85          2.38         0.59 o                         
  -7   0   9          2.92          2.66         0.56 o                         
  -6   0   9         17.63         16.95         0.82 o                         
  -5   0   9        113.22        112.03         2.06 o                         
  -4   0   9        540.10        524.99         4.78 o                         
  -3   0   9        481.10        474.01         9.02 o                         
  -2   0   9        476.31        473.93         8.61 o                         
  -1   0   9         88.82         81.72         2.76 o                         
   0   0   9        408.63        416.53         7.32 o                         
   1   0   9         57.49         54.67         5.51 o                         
   2   0   9          4.88          6.18         0.75 o                         
   3   0   9         13.55         15.25         2.19 o                         
   4   0   9          5.25          5.03         1.14 o                         
  -8   1   9        101.20        100.16         2.11 o                         
  -7   1   9          0.00          0.15         0.41 o                         
  -6   1   9        244.00        240.03         2.83 o                         
  -5   1   9        437.71        428.87         3.51 o                         
  -4   1   9        397.86        385.65         7.74 o                         
  -3   1   9        614.35        574.01         6.35 o                         
  -2   1   9         44.52         38.99         1.01 o                         
  -1   1   9        379.28        337.94         6.36 o                         
   0   1   9         89.14         72.23         4.37 o                         
   1   1   9          8.08         11.98         0.69 o                         
   2   1   9         94.20         81.35         2.93 o                         
   3   1   9         27.96         28.68         2.11 o                         
   4   1   9        234.93        216.35        10.97 o                         
  -8   2   9          4.49          4.02         0.67 o                         
  -7   2   9         29.74         28.41         1.18 o                         
  -6   2   9         70.73         69.35         1.58 o                         
  -5   2   9          3.44          3.74         0.50 o                         
  -4   2   9         78.15         66.63         3.37 o                         
  -3   2   9         11.07         12.36         1.37 o                         
  -2   2   9          9.83         19.59         0.52 o                         
  -1   2   9          8.50          8.18         0.43 o                         
   0   2   9        159.93        179.88         4.68 o                         
   1   2   9         50.69         51.41         1.31 o                         
   2   2   9        187.01        194.00         8.48 o                         
   3   2   9         80.66         81.08         6.78 o                         
  -7   3   9         31.40         32.48         2.71 o                         
  -6   3   9         51.84         48.83         2.60 o                         
  -5   3   9        119.55        117.90         4.34 o                         
  -4   3   9          2.26          2.59         0.47 o                         
  -3   3   9        461.96        499.26        12.83 o                         
  -2   3   9          7.52          7.58         0.56 o                         
  -1   3   9        198.79        211.68         3.93 o                         
   0   3   9        138.24        132.97         2.43 o                         
   1   3   9        101.33         98.95         4.37 o                         
   2   3   9          8.45          7.65         1.01 o                         
   3   3   9         22.98         23.55         3.35 o                         
  -7   4   9         77.57         77.84         4.50 o                         
  -6   4   9         23.51         24.82         2.64 o                         
  -5   4   9          3.26          3.11         0.53 o                         
  -4   4   9         13.70         15.01         1.47 o                         
  -3   4   9          9.86          8.95         0.63 o                         
  -2   4   9         39.31         37.68         2.19 o                         
  -1   4   9          0.07         -0.04         0.39 o                         
   0   4   9         32.21         31.33         1.05 o                         
   1   4   9        186.88        204.37         5.45 o                         
   2   4   9         57.49         56.85         2.97 o                         
   3   4   9        256.67        255.78         4.62 o                         
  -6   5   9         22.85         21.33         1.07 o                         
  -5   5   9         25.71         27.52         1.13 o                         
  -4   5   9          3.88          2.89         0.56 o                         
  -3   5   9        155.52        153.89         8.36 o                         
  -2   5   9         71.37         75.16         3.77 o                         
  -1   5   9        159.54        157.69         3.44 o                         
   0   5   9        173.88        180.45        12.61 o                         
   1   5   9          7.75          7.56         0.86 o                         
  -5   6   9          4.37          4.02         0.85 o                         
  -4   6   9         78.64         82.75         5.41 o                         
  -3   6   9         78.74         78.05         6.55 o                         
  -2   6   9         12.91         13.91         0.88 o                         
  -1   6   9         92.10         90.52         3.86 o                         
   0   6   9         56.11         55.95         2.88 o                         
   1   6   9         71.81         66.53         2.31 o                         
  -3  -8  10          4.72          6.23         0.77 o                         
  -2  -8  10        199.51        224.34         3.13 o                         
  -1  -8  10          3.47          2.89         0.78 o                         
  -5  -7  10         71.79         80.02         2.79 o                         
  -4  -7  10        169.13        164.00         2.66 o                         
  -3  -7  10        161.71        167.56         2.63 o                         
  -2  -7  10         68.21         65.22         1.68 o                         
  -1  -7  10        274.43        282.14        11.61 o                         
   0  -7  10         24.24         23.55         1.41 o                         
   1  -7  10         43.63         43.25         1.45 o                         
  -6  -6  10          5.77          8.39         1.04 o                         
  -5  -6  10         24.56         23.63         1.10 o                         
  -4  -6  10         24.58         24.29         1.07 o                         
  -3  -6  10          0.00          0.24         0.42 o                         
  -2  -6  10          7.43          8.05         0.70 o                         
  -1  -6  10         63.99         62.39         3.40 o                         
   0  -6  10         40.02         41.47         2.79 o                         
   1  -6  10         80.20         85.99         1.89 o                         
   2  -6  10         14.37         17.33         2.07 o                         
  -7  -5  10          6.63          7.24         0.80 o                         
  -6  -5  10         10.40         11.67         0.88 o                         
  -5  -5  10        238.58        231.17         3.27 o                         
  -4  -5  10          5.85          7.12         0.68 o                         
  -3  -5  10        417.57        405.40         3.74 o                         
  -2  -5  10         64.60         67.23         1.57 o                         
  -1  -5  10        194.63        192.06         3.85 o                         
   0  -5  10        163.89        168.82        10.26 o                         
   1  -5  10          4.41          3.99         0.59 o                         
   2  -5  10         72.09         76.06         3.36 o                         
   3  -5  10          3.77          4.39         0.70 o                         
  -7  -4  10         52.13         53.73         1.59 o                         
  -6  -4  10        204.91        204.54         4.95 o                         
  -5  -4  10         17.54         20.23         1.32 o                         
  -4  -4  10        648.61        622.41         5.40 o                         
  -3  -4  10          8.05          8.61         0.67 o                         
  -2  -4  10        210.29        201.28         2.53 o                         
  -1  -4  10         14.09         14.39         0.76 o                         
   0  -4  10         20.62         20.21         0.76 o                         
   1  -4  10         40.29         38.41         1.00 o                         
   2  -4  10         29.78         30.70         1.40 o                         
   3  -4  10         60.79         63.99         2.60 o                         
  -8  -3  10         22.54         22.64         0.90 o                         
  -7  -3  10          0.53          0.55         0.37 o                         
  -6  -3  10          3.79          3.54         0.43 o                         
  -5  -3  10          0.04         -0.29         0.35 o                         
  -4  -3  10         61.57         59.06         1.41 o                         
  -3  -3  10        116.70        116.73         1.90 o                         
  -2  -3  10         14.15         14.54         0.96 o                         
  -1  -3  10         60.23         62.68         1.40 o                         
   0  -3  10        135.35        130.26         2.09 o                         
   1  -3  10         96.28         95.98         2.44 o                         
   2  -3  10         80.54         81.95         1.44 o                         
   3  -3  10          0.00         -0.47         0.47 o                         
  -8  -2  10          8.51          8.97         0.84 o                         
  -7  -2  10         60.07         60.73         1.25 o                         
  -6  -2  10          0.47          0.94         0.34 o                         
  -5  -2  10         80.64         79.69         2.40 o                         
  -4  -2  10          3.90          3.96         0.48 o                         
  -3  -2  10        416.63        404.20         3.83 o                         
  -2  -2  10          0.31          0.22         0.33 o                         
  -1  -2  10        238.68        237.05         8.26 o                         
   0  -2  10          0.40          0.59         0.26 o                         
   1  -2  10          2.39          2.20         0.39 o                         
   2  -2  10          5.84          7.41         0.65 o                         
   3  -2  10         50.49         51.02         2.10 o                         
  -8  -1  10        270.03        265.88         3.39 o                         
  -7  -1  10        192.88        188.03         3.25 o                         
  -6  -1  10        184.43        185.86         2.25 o                         
  -5  -1  10         13.27         13.70         0.59 o                         
  -4  -1  10         17.28         20.35         0.65 o                         
  -3  -1  10         25.08         24.00         0.89 o                         
  -2  -1  10        188.61        196.12         2.96 o                         
  -1  -1  10        208.86        200.96         3.49 o                         
   0  -1  10        199.32        205.50         4.69 o                         
   1  -1  10          3.33          4.78         0.53 o                         
   2  -1  10        322.11        326.10        19.26 o                         
   3  -1  10         44.22         44.92         3.91 o                         
  -8   0  10          1.23          1.54         0.58 o                         
  -7   0  10          0.23          0.25         0.99 o                         
  -6   0  10         47.30         47.22         1.31 o                         
  -5   0  10          4.00          4.47         0.44 o                         
  -4   0  10         29.69         33.10         0.80 o                         
  -3   0  10        166.44        178.15         2.17 o                         
  -2   0  10         65.87         63.31         1.30 o                         
  -1   0  10        299.15        311.84         3.98 o                         
   0   0  10         10.59         11.86         0.96 o                         
   1   0  10        371.22        351.95        11.71 o                         
   2   0  10          0.85          1.03         0.46 o                         
   3   0  10         13.04         14.02         1.04 o                         
  -8   1  10         18.20         18.82         1.40 o                         
  -7   1  10        316.45        314.30         4.73 o                         
  -6   1  10         42.62         44.02         1.33 o                         
  -5   1  10        214.59        204.16         4.49 o                         
  -4   1  10          9.56         13.66         1.01 o                         
  -3   1  10         35.79         30.25         0.92 o                         
  -2   1  10         15.94          8.20         0.49 o                         
  -1   1  10          0.23         -0.01         0.34 o                         
   0   1  10        126.54        113.49         4.57 o                         
   1   1  10          0.31          0.25         0.39 o                         
   2   1  10        109.48         99.37         6.98 o                         
   3   1  10         58.24         59.10         3.53 o                         
  -7   2  10         42.97         44.37         1.85 o                         
  -6   2  10         28.53         28.51         1.12 o                         
  -5   2  10         15.95         17.74         0.87 o                         
  -4   2  10          1.01          1.65         0.44 o                         
  -3   2  10        118.31        120.99         3.13 o                         
  -2   2  10        103.29         87.26         1.53 o                         
  -1   2  10        382.91        379.21        10.14 o                         
   0   2  10        148.98        134.49         6.04 o                         
   1   2  10         71.88         68.34         1.61 o                         
   2   2  10        334.43        329.13        20.50 o                         
   3   2  10         41.58         33.87         1.73 o                         
  -7   3  10         33.02         33.72         1.30 o                         
  -6   3  10        123.57        118.81         3.22 o                         
  -5   3  10         67.96         73.23         6.63 o                         
  -4   3  10        235.95        238.44        11.86 o                         
  -3   3  10          6.38          7.75         0.61 o                         
  -2   3  10        232.88        232.92         3.92 o                         
  -1   3  10         25.01         27.40         0.98 o                         
   0   3  10          0.18         -0.30         0.62 o                         
   1   3  10         37.47         39.62         1.27 o                         
   2   3  10          2.96          2.60         0.56 o                         
  -6   4  10          1.20          0.27         0.52 o                         
  -5   4  10         39.86         38.83         2.93 o                         
  -4   4  10         11.88          9.16         0.95 o                         
  -3   4  10         28.09         32.14         1.08 o                         
  -2   4  10         12.60         12.87         0.77 o                         
  -1   4  10        262.46        296.54        13.10 o                         
   0   4  10          9.26          9.59         0.73 o                         
   1   4  10        351.87        383.36         5.69 o                         
   2   4  10         25.29         22.98         1.50 o                         
  -5   5  10         10.03         11.37         1.13 o                         
  -4   5  10        211.97        214.92         4.09 o                         
  -3   5  10         54.16         59.49         1.55 o                         
  -2   5  10        157.54        170.21         8.24 o                         
  -1   5  10        235.96        249.52        10.92 o                         
   0   5  10        193.74        227.11         4.46 o                         
  -4   6  10         69.74         73.48         2.59 o                         
  -3   6  10         20.81         22.55         1.10 o                         
  -2   6  10         19.82         21.32         1.79 o                         
  -1   6  10          8.41         10.08         1.08 o                         
  -3  -7  11         23.11         24.53         2.44 o                         
  -2  -7  11         79.74         83.03         1.97 o                         
  -1  -7  11          3.65          2.15         0.78 o                         
  -5  -6  11         21.32         21.06         1.08 o                         
  -4  -6  11         36.33         34.78         1.32 o                         
  -3  -6  11         29.11         33.93         1.27 o                         
  -2  -6  11          4.65          3.13         0.79 o                         
  -1  -6  11        255.32        270.90         9.12 o                         
   0  -6  11          5.67          4.72         0.71 o                         
   1  -6  11        350.51        364.15         3.95 o                         
  -6  -5  11        136.67        141.53         2.50 o                         
  -5  -5  11          0.44          0.45         0.49 o                         
  -4  -5  11        194.95        196.92         2.78 o                         
  -3  -5  11         77.90         77.02         2.94 o                         
  -2  -5  11        370.21        368.82         5.32 o                         
  -1  -5  11         56.08         56.64         1.54 o                         
   0  -5  11        220.17        227.69         7.04 o                         
   1  -5  11         69.03         74.26         1.81 o                         
   2  -5  11        187.41        192.61         4.02 o                         
  -7  -4  11        142.01        143.34         2.55 o                         
  -6  -4  11         10.55         10.39         0.86 o                         
  -5  -4  11         27.41         27.24         1.14 o                         
  -4  -4  11         38.63         37.02         1.25 o                         
  -3  -4  11          1.46          1.41         0.47 o                         
  -2  -4  11          6.05          6.34         0.63 o                         
  -1  -4  11         51.53         49.82         3.66 o                         
   0  -4  11         66.51         66.47         1.97 o                         
   1  -4  11          0.02         -0.34         0.39 o                         
   2  -4  11        245.47        247.95         9.01 o                         
  -7  -3  11          0.92          0.64         0.42 o                         
  -6  -3  11          0.35          0.55         0.45 o                         
  -5  -3  11          1.19          0.66         0.44 o                         
  -4  -3  11         51.49         50.19         1.79 o                         
  -3  -3  11         59.66         56.56         1.43 o                         
  -2  -3  11        131.20        125.66         2.07 o                         
  -1  -3  11        274.78        271.77        12.11 o                         
   0  -3  11         26.20         26.83         0.86 o                         
   1  -3  11        252.10        246.18         4.92 o                         
   2  -3  11          6.81          5.52         0.76 o                         
  -7  -2  11        137.05        143.60         4.53 o                         
  -6  -2  11         17.39         17.21         0.72 o                         
  -5  -2  11        315.92        320.94         7.19 o                         
  -4  -2  11          3.77          3.87         0.55 o                         
  -3  -2  11         81.21         82.01         1.66 o                         
  -2  -2  11         61.92         61.15         1.44 o                         
  -1  -2  11         20.95         22.00         0.77 o                         
   0  -2  11          0.81          1.45         0.40 o                         
   1  -2  11          8.01          6.39         1.11 o                         
   2  -2  11          0.54          0.46         0.48 o                         
  -7  -1  11         84.52         82.63         1.87 o                         
  -6  -1  11          3.00          2.89         0.43 o                         
  -5  -1  11          4.14          4.99         0.58 o                         
  -4  -1  11         63.88         66.69         1.50 o                         
  -3  -1  11         30.29         28.32         1.00 o                         
  -2  -1  11          0.62          1.54         0.39 o                         
  -1  -1  11        449.92        446.64        14.57 o                         
   0  -1  11          0.03         -0.03         0.31 o                         
   1  -1  11        323.38        322.18        16.45 o                         
   2  -1  11         69.22         73.62         8.32 o                         
  -7   0  11         75.56         75.18         1.79 o                         
  -6   0  11         94.28         90.74         1.84 o                         
  -5   0  11        206.89        207.91         2.35 o                         
  -4   0  11        270.86        283.06        10.62 o                         
  -3   0  11         71.48         74.00         1.66 o                         
  -2   0  11        204.98        199.53         2.43 o                         
  -1   0  11          5.99          6.10         0.86 o                         
   0   0  11         25.96         24.34         2.83 o                         
   1   0  11         42.67         42.98         1.79 o                         
   2   0  11          5.15          4.87         0.68 o                         
  -7   1  11          2.01          3.30         0.68 o                         
  -6   1  11          1.79          2.99         0.62 o                         
  -5   1  11        117.28        123.22         6.35 o                         
  -4   1  11          0.02         -0.06         0.39 o                         
  -3   1  11         14.82         15.36         0.78 o                         
  -2   1  11         27.94         27.26         0.80 o                         
  -1   1  11         11.66         13.61         0.76 o                         
   0   1  11         44.59         49.63         2.15 o                         
   1   1  11        213.13        220.19         8.42 o                         
   2   1  11         73.51         75.64         2.78 o                         
  -7   2  11          5.26          5.43         0.76 o                         
  -6   2  11         44.59         40.16         1.72 o                         
  -5   2  11          8.73          8.25         0.70 o                         
  -4   2  11        375.92        351.17        14.29 o                         
  -3   2  11         23.87         29.52         1.56 o                         
  -2   2  11        487.98        495.01         5.35 o                         
  -1   2  11         38.52         42.92         1.23 o                         
   0   2  11        492.82        505.68        28.52 o                         
   1   2  11         72.67         76.65         3.02 o                         
   2   2  11         46.60         46.56         2.05 o                         
  -6   3  11          0.39          0.11         0.56 o                         
  -5   3  11        114.20        110.03         2.83 o                         
  -4   3  11         30.13         29.26         1.34 o                         
  -3   3  11         76.04         73.03         2.18 o                         
  -2   3  11         38.96         35.22         1.70 o                         
  -1   3  11         14.47         17.15         1.09 o                         
   0   3  11          5.72          7.05         0.72 o                         
   1   3  11          1.86          2.13         1.51 o                         
  -5   4  11         88.31         91.36         2.73 o                         
  -4   4  11          7.96          6.09         0.88 o                         
  -3   4  11          4.13          7.57         0.70 o                         
  -2   4  11         69.83         61.33         3.18 o                         
  -1   4  11         21.04         18.34         1.53 o                         
   0   4  11          3.55          8.23         1.23 o                         
  -4   5  11          8.50          8.91         1.13 o                         
  -3   5  11        442.59        478.21        17.72 o                         
  -2   5  11          2.61          1.21         0.54 o                         
  -3  -6  12         20.85         25.36         1.19 o                         
  -2  -6  12         54.88         56.10         1.66 o                         
  -1  -6  12         41.47         37.33         1.88 o                         
  -5  -5  12        408.58        413.11         4.27 o                         
  -4  -5  12        101.08        108.53         2.18 o                         
  -3  -5  12        336.25        335.89        10.18 o                         
  -2  -5  12         18.59         22.74         1.08 o                         
  -1  -5  12        178.07        181.03         9.92 o                         
   0  -5  12         48.69         54.89         1.62 o                         
  -6  -4  12        109.76        120.03         2.34 o                         
  -5  -4  12          2.84          3.23         0.59 o                         
  -4  -4  12         31.20         34.99         1.28 o                         
  -3  -4  12         10.04         10.47         1.06 o                         
  -2  -4  12          0.19          0.13         0.46 o                         
  -1  -4  12         59.57         56.68         2.98 o                         
   0  -4  12          5.30          5.14         0.70 o                         
   1  -4  12        102.39        101.16         3.93 o                         
  -6  -3  12          3.47          2.73         0.62 o                         
  -5  -3  12        139.87        138.76         2.35 o                         
  -4  -3  12        186.45        181.52         2.64 o                         
  -3  -3  12        212.32        216.34         4.53 o                         
  -2  -3  12        259.91        245.76         3.02 o                         
  -1  -3  12         20.09         20.31         2.16 o                         
   0  -3  12        292.44        299.34         6.48 o                         
   1  -3  12          1.34          1.20         0.47 o                         
  -7  -2  12          0.31          1.23         0.68 o                         
  -6  -2  12         58.22         57.76         1.57 o                         
  -5  -2  12        114.53        114.69         3.85 o                         
  -4  -2  12         70.57         71.29         3.07 o                         
  -3  -2  12         21.43         19.94         0.94 o                         
  -2  -2  12          1.00          0.74         0.46 o                         
  -1  -2  12          9.97         12.55         0.83 o                         
   0  -2  12          1.41          0.81         0.41 o                         
   1  -2  12        250.54        269.88        14.60 o                         
  -7  -1  12          0.95          0.88         0.72 o                         
  -6  -1  12          0.05          0.34         0.48 o                         
  -5  -1  12         36.50         37.78         1.26 o                         
  -4  -1  12         51.98         57.28         1.49 o                         
  -3  -1  12         94.98         98.62         2.84 o                         
  -2  -1  12        261.52        287.64         3.14 o                         
  -1  -1  12          6.17          8.41         0.70 o                         
   0  -1  12        377.55        409.70        25.95 o                         
   1  -1  12         46.92         47.18         2.00 o                         
  -7   0  12         20.34         24.03         1.53 o                         
  -6   0  12         82.26         80.84         1.80 o                         
  -5   0  12        138.83        145.83         3.44 o                         
  -4   0  12          3.56          3.52         0.56 o                         
  -3   0  12        511.02        523.71        13.05 o                         
  -2   0  12          0.21          0.13         0.49 o                         
  -1   0  12        276.94        293.38        13.19 o                         
   0   0  12         27.54         27.28         1.11 o                         
   1   0  12         89.83         91.97         2.37 o                         
  -6   1  12          2.67          1.83         0.62 o                         
  -5   1  12          8.37          9.69         1.26 o                         
  -4   1  12         14.25         14.77         1.40 o                         
  -3   1  12          0.75          0.01         0.41 o                         
  -2   1  12        169.96        167.21         3.34 o                         
  -1   1  12          0.57          2.17         0.52 o                         
   0   1  12         54.36         55.10         1.53 o                         
   1   1  12        121.29        136.43         4.32 o                         
  -6   2  12        106.92         96.80         2.91 o                         
  -5   2  12        157.08        157.46         4.29 o                         
  -4   2  12          9.52         10.51         1.26 o                         
  -2   2  12         88.20        102.05         2.52 o                         
  -1   2  12        116.67        119.55         6.28 o                         
   0   2  12        184.23        203.01         4.16 o                         
  -5   3  12         12.20         10.61         1.16 o                         
  -4   3  12        173.66        173.95         3.54 o                         
  -2   3  12         35.13         35.67         1.85 o                         
  -1   3  12         22.71         25.39         1.66 o                         
   0   3  12         73.44         78.27         1.85 o                         
  -4   4  12         17.01         18.72         1.33 o                         
  -2   4  12        107.82        118.06         3.23 o                         
  -4  -4  13         39.87         39.98         1.43 o                         
  -3  -4  13         17.77         18.02         1.05 o                         
  -2  -4  13        229.75        224.86         3.91 o                         
  -1  -4  13         36.39         37.40         2.11 o                         
  -5  -3  13         10.89         10.26         0.83 o                         
  -4  -3  13        130.11        128.63         2.39 o                         
  -3  -3  13        174.60        172.83         2.69 o                         
  -2  -3  13         82.37         85.16         4.90 o                         
  -1  -3  13        142.98        141.22         6.02 o                         
  -6  -2  13         22.49         22.56         1.46 o                         
  -5  -2  13          8.44          9.07         0.79 o                         
  -4  -2  13         37.62         39.88         2.21 o                         
  -3  -2  13         15.58         18.40         0.99 o                         
  -2  -2  13         13.24         17.24         1.18 o                         
  -1  -2  13         59.36         65.36         4.68 o                         
  -5  -1  13        155.69        171.12         3.58 o                         
  -4  -1  13         96.82        110.87         2.12 o                         
  -2  -1  13          8.09         13.61         2.10 o                         
  -1  -1  13        336.22        324.65         5.10 o                         
   0  -1  13          9.36         15.84         3.06 o                         
  -5   0  13        155.61        170.01         3.87 o                         
  -4   0  13        194.42        206.77         2.80 o                         
  -3   0  13          0.25         -0.08         0.47 o                         
  -2   0  13         62.08         64.25         2.24 o                         
  -1   0  13          9.02          7.42         0.98 o                         
   0   0  13         50.45         50.87         2.76 o                         
  -5   1  13         33.11         35.05         2.08 o                         
  -4   1  13          3.25          2.18         1.13 o                         
  -2   1  13          0.18          1.70         0.72 o                         
  -1   1  13        319.60        354.31        10.87 o                         
  -3  -2  14          0.84          1.22         0.58 o                         
  -3  -1  14         62.37         67.38         3.71 o                         
                                                                                
