# Supplementary material for: Dimethyl 4,5-di­chloro­phthalate
Source: IUCrdata. 2021 Oct 13;6(Pt 10):x211043. doi: 10.1107/S2414314621010439 (PMC9462297; doi:10.1107/S2414314621010439)
Supplement: Supplementary file 3 [file x-06-x211043-Isup3.cml]

<?xml version="1.0"?>
<molecule xmlns="http://www.xml-cml.org/schema">
<atomArray>
<atom elementType="C" id="a156" x2="13.9502" y2="-11.0773"/>
<atom elementType="C" id="a158" x2="13.9502" y2="-12.6003"/>
<atom elementType="C" id="a160" x2="15.2691" y2="-13.3618"/>
<atom elementType="C" id="a162" x2="16.5885" y2="-12.6003"/>
<atom elementType="C" id="a164" x2="16.5885" y2="-11.0773"/>
<atom elementType="C" id="a166" x2="15.2691" y2="-10.3158"/>
<atom elementType="Cl" hydrogenCount="0" id="a174" x2="17.9074" y2="-10.3158"/>
<atom elementType="C" id="a176" x2="12.6313" y2="-10.3158"/>
<atom elementType="C" id="a178" x2="12.6313" y2="-13.3618"/>
<atom elementType="Cl" hydrogenCount="0" id="a180" x2="17.9074" y2="-13.3618"/>
<atom elementType="O" hydrogenCount="0" id="a182" x2="11.3123" y2="-11.0773"/>
<atom elementType="O" hydrogenCount="0" id="a184" x2="12.6313" y2="-8.79279"/>
<atom elementType="O" hydrogenCount="0" id="a186" x2="11.3123" y2="-12.6003"/>
<atom elementType="O" hydrogenCount="0" id="a188" x2="12.6313" y2="-14.8848"/>
<atom elementType="C" hydrogenCount="3" id="a190" x2="9.99342" y2="-10.3158"/>
<atom elementType="C" hydrogenCount="3" id="a192" x2="9.99342" y2="-13.3618"/>
</atomArray>
<bondArray>
<bond atomRefs2="a156 a158" id="b168" order="2"/>
<bond atomRefs2="a158 a160" id="b169" order="1"/>
<bond atomRefs2="a160 a162" id="b170" order="2"/>
<bond atomRefs2="a162 a164" id="b171" order="1"/>
<bond atomRefs2="a164 a166" id="b172" order="2"/>
<bond atomRefs2="a166 a156" id="b173" order="1"/>
<bond atomRefs2="a164 a174" id="b175" order="1"/>
<bond atomRefs2="a156 a176" id="b177" order="1"/>
<bond atomRefs2="a158 a178" id="b179" order="1"/>
<bond atomRefs2="a162 a180" id="b181" order="1"/>
<bond atomRefs2="a176 a182" id="b183" order="1"/>
<bond atomRefs2="a176 a184" id="b185" order="2"/>
<bond atomRefs2="a178 a186" id="b187" order="1"/>
<bond atomRefs2="a178 a188" id="b189" order="2"/>
<bond atomRefs2="a182 a190" id="b191" order="1"/>
<bond atomRefs2="a186 a192" id="b193" order="1"/>
</bondArray>
</molecule>
